# Supplementary material for: Fsr quorum sensing system restricts biofilm growth and activates inflammation in enterococcal infective endocarditis
Source: bioRxiv. 2025 Feb 7:2025.02.07.636843. Preprint. [Version 1] doi: 10.1101/2025.02.07.636843 (PMC11839028; doi:10.1101/2025.02.07.636843)
Supplement: Supplement 2 — Supplementary File 1. Differential gene expression of E. faecalis under fluid flow compared to static conditions [file media-2.xlsx]

## Sheet: edgeR results
Supplementary File 1. Differential gene expression of E. faecalis under fluid flow compared to static conditions
locus_tag	old_locus_tag	gene_name	gene_product	operon_id	logFC	logCPM	F	PValue	FDR
OG1RF_RS12710	OG1RF_12491	NA	prepilin peptidase	3586643	3.77473	0.194401	5.97034	0.0378217	0.117279
OG1RF_RS04160	OG1RF_10790	dcm	DNA cytosine methyltransferase	1028165	3.46409	0.133491	5.14265	0.0502853	0.142657
OG1RF_RS04740	OG1RF_10907	NA	3-keto-L-gulonate-6-phosphate decarboxylase UlaD	1028191	3.10152	-0.0477005	4.14455	0.0730745	0.184543
OG1RF_RS11625	OG1RF_12270	NA	rhodanese-like domain-containing protein	1028499	2.51336	2.89767	41.1009	5.51397e-05	0.000975519
OG1RF_RS10675	OG1RF_12087	NA	peptidase	1028456	2.30002	0.392301	2.96019	0.1139	0.252956
OG1RF_RS11630	OG1RF_12271	NA	CoA-disulfide reductase	1028499	2.2234	6.07924	220.528	1.62983e-08	2.00469e-06
OG1RF_RS13850	NA	NA	hypothetical protein	NA	2.19599	2.90967	29.5018	0.000222448	0.0027492
OG1RF_RS07935	OG1RF_11546	larB	nickel pincer cofactor biosynthesis protein LarB	1028324	2.11007	0.404401	2.06156	0.179458	0.344665
OG1RF_RS07980	OG1RF_11556	lacA	galactose-6-phosphate isomerase subunit LacA	1028326	2.10256	0.348372	3.34518	0.0951995	0.222938
OG1RF_RS13215	OG1RF_11764	NA	DUF11 domain-containing protein	3586424	2.09875	10.6963	29.153	0.000782861	0.00717067
OG1RF_RS12625	OG1RF_12472	NA	zinc ABC transporter substrate-binding protein AdcA	1028542	2.04007	5.99409	7.85922	0.0270208	0.092812
OG1RF_RS11635	OG1RF_12272	NA	rhodanese-like domain-containing protein	1028499	2.00624	3.71698	52.2839	1.8915e-05	0.000448233
OG1RF_RS12620	OG1RF_12471	NA	hypothetical protein	1028542	1.87433	1.88378	2.92061	0.124177	0.267336
OG1RF_RS10000	OG1RF_11955	NA	RidA family protein	1028419	1.85815	0.445575	1.94301	0.191436	0.357799
OG1RF_RS11795	NA	NA	hypothetical protein	NA	1.82071	-0.25924	1.07766	0.334874	0.522962
OG1RF_RS08465	OG1RF_11650	NA	prepilin-type N-terminal cleavage/methylation domain-containing protein	1028350	1.81984	-0.186199	1.16022	0.310157	0.497909
OG1RF_RS13405	NA	NA	ABC transporter ATP-binding protein	NA	1.81984	-0.186199	1.16022	0.310157	0.497909
OG1RF_RS05750	OG1RF_11108	NA	hypothetical protein	1028236	1.81358	-0.186016	1.13888	0.314385	0.501731
OG1RF_RS06475	OG1RF_11251	NA	hypothetical protein	1028264	1.81358	-0.26106	1.17393	0.315671	0.502389
OG1RF_RS12755	OG1RF_12500	NA	phosphatase PAP2/LCP family protein	3586648	1.77831	6.37856	22.1443	0.00143685	0.0108838
OG1RF_RS04595	OG1RF_10878	ace	collagen-binding MSCRAMM adhesin Ace	3586148	1.7338	9.72925	44.4857	0.000118662	0.00179242
OG1RF_RS01790	OG1RF_10328	NA	LysM peptidoglycan-binding domain-containing protein	3585950	1.70275	11.0791	7.56101	0.0291865	0.0977393
OG1RF_RS13520	NA	NA	hypothetical protein	NA	1.69868	5.06561	103.459	7.43578e-07	4.08651e-05
OG1RF_RS13735	NA	NA	hypothetical protein	NA	1.69845	0.532464	4.53346	0.0676625	0.174772
OG1RF_RS06105	OG1RF_11177	NA	NADH-quinone oxidoreductase subunit F	1028250	1.69486	0.850756	3.22098	0.100783	0.23181
OG1RF_RS12590	OG1RF_12465	NA	ABC transporter permease subunit	1028540	1.6943	6.61218	61.9693	1.123e-05	0.00029007
OG1RF_RS05930	OG1RF_11143	NA	dihydrolipoyllysine-residue acetyltransferase	1028243	1.67912	11.9387	84.5616	1.98611e-06	9.00023e-05
OG1RF_RS06400	OG1RF_11236	NA	PTS fructose transporter subunit IIC	3586247	1.67527	0.946092	5.61691	0.0376045	0.116886
OG1RF_RS03355	OG1RF_10645	NA	DUF1304 domain-containing protein	3586071	1.6631	6.27394	82.0249	2.29986e-06	9.6647e-05
OG1RF_RS05925	OG1RF_11142	NA	alpha-ketoacid dehydrogenase subunit beta	1028242	1.66242	11.7785	83.3643	2.12742e-06	9.31377e-05
OG1RF_RS05020	OG1RF_10963	NA	DegV family protein	1028204	1.65588	10.1114	8.25368	0.02451	0.0870915
OG1RF_RS05935	OG1RF_11144	lpdA	dihydrolipoyl dehydrogenase	1028243	1.65384	12.1821	82.5459	2.23089e-06	9.604e-05
OG1RF_RS12605	OG1RF_12468	rpsN	30S ribosomal protein S14	3586634	1.65245	4.9169	14.0176	0.00464237	0.0244719
OG1RF_RS08510	OG1RF_11660	NA	NAD(P)/FAD-dependent oxidoreductase	1028353	1.64409	11.3911	301.52	3.21923e-09	4.37646e-07
OG1RF_RS12595	OG1RF_12466	NA	ATP-binding cassette domain-containing protein	1028540	1.62731	6.8668	81.1236	2.42527e-06	9.94361e-05
OG1RF_RS13095	NA	NA	hypothetical protein	NA	1.6234	0.531413	5.1966	0.0440462	0.129926
OG1RF_RS05015	OG1RF_10962	NA	DUF1836 domain-containing protein	1028204	1.62292	9.74643	7.12363	0.0329378	0.106348
OG1RF_RS02565	OG1RF_10483	NA	rhodanese-related sulfurtransferase	3586020	1.59111	9.14585	191.95	3.32517e-08	3.43556e-06
OG1RF_RS09040	OG1RF_11766	NA	ABC transporter ATP-binding protein	1028373	1.59033	3.12558	31.2748	0.000175301	0.00230691
OG1RF_RS05920	OG1RF_11141	pdhA	pyruvate dehydrogenase (acetyl-transferring) E1 component subunit alpha	1028242	1.58022	11.8426	87.6898	1.66637e-06	7.97079e-05
OG1RF_RS07120	OG1RF_11380	NA	MarR family transcriptional regulator	1028286	1.56587	1.64238	5.11155	0.0455084	0.132823
OG1RF_RS01725	OG1RF_10315	NA	TRAP transporter substrate-binding protein	1028065	1.51967	0.348125	1.77928	0.20976	0.382904
OG1RF_RS03630	NA	NA	hypothetical protein	NA	1.51927	0.444942	1.71631	0.217423	0.392372
OG1RF_RS13420	NA	NA	hypothetical protein	NA	1.49909	0.84829	4.40187	0.0603302	0.160814
OG1RF_RS08575	NA	NA	hypothetical protein	NA	1.41119	1.0181	3.29433	0.0974377	0.225521
OG1RF_RS02555	OG1RF_10481	NA	serine hydrolase	3586018	1.38448	5.45574	54.4822	1.56829e-05	0.000375084
OG1RF_RS03660	OG1RF_10707	NA	metallophosphoesterase	3586095	1.3773	5.60376	40.5113	5.87129e-05	0.0010247
OG1RF_RS02200	OG1RF_10410	NA	acyltransferase family protein	3585991	1.36231	5.90196	33.2416	0.000150571	0.00207981
OG1RF_RS10625	OG1RF_12077	NA	amino acid permease	1028452	1.34961	0.535289	3.18618	0.105032	0.239452
OG1RF_RS08515	OG1RF_11661	NA	prenyltransferase	1028353	1.32329	9.25094	232.459	1.24191e-08	1.60393e-06
OG1RF_RS12585	OG1RF_12464	NA	membrane protein	1028540	1.30312	8.44113	65.1386	8.30346e-06	0.000240987
OG1RF_RS04230	OG1RF_10805	NA	HAD-IIB family hydrolase	3586122	1.30202	0.813978	4.15443	0.0668487	0.173364
OG1RF_RS12900	OG1RF_12530	NA	ATP-dependent Clp protease ATP-binding subunit	1028556	1.28106	9.53464	6.40757	0.0399258	0.122045
OG1RF_RS12575	OG1RF_12462	NA	response regulator	1028539	1.27723	6.62452	73.5421	3.87514e-06	0.000137116
OG1RF_RS06790	OG1RF_11314	NA	catalase	3586283	1.26579	8.82292	18.064	0.00289685	0.0176476
OG1RF_RS06415	OG1RF_11239	NA	lysozyme family protein	1028261	1.26146	5.85651	32.6649	0.000146483	0.00204522
OG1RF_RS02365	OG1RF_10444	NA	ATP-dependent Clp protease ATP-binding subunit	3586002	1.25802	9.77902	2.56741	0.15564	0.313559
OG1RF_RS12610	OG1RF_12469	rpmG	50S ribosomal protein L33	1028541	1.25096	2.81091	5.93102	0.0346475	0.109944
OG1RF_RS10445	OG1RF_12042	NA	CYTH domain-containing protein	1028443	1.23877	7.08938	31.2026	0.000241759	0.00289103
OG1RF_RS05170	OG1RF_10994	NA	amidohydrolase family protein	1028212	1.2107	6.23756	9.36778	0.0155299	0.060861
OG1RF_RS05215	OG1RF_11002	NA	metallophosphoesterase	3586180	1.21054	3.82256	26.9735	0.000318563	0.00364092
OG1RF_RS11560	OG1RF_12257	NA	KDGP aldolase family protein	1028497	1.20473	1.26929	3.86527	0.0755984	0.189033
OG1RF_RS02955	OG1RF_10563	NA	DUF4311 domain-containing protein	1028118	1.19384	0.619738	1.81507	0.205563	0.377377
OG1RF_RS06265	OG1RF_11209	NA	V-type ATP synthase subunit K	1028256	1.19184	7.73161	119.386	3.66261e-07	2.36513e-05
OG1RF_RS13785	NA	NA	hypothetical protein	NA	1.18871	0.0764166	0.643186	0.439898	0.624659
OG1RF_RS03960	OG1RF_10766	NA	6-aminohexanoate hydrolase	3586108	1.1808	7.22188	32.7376	0.000177385	0.00231406
OG1RF_RS12580	OG1RF_12463	NA	sensor histidine kinase	1028539	1.17023	7.51193	74.9667	3.53727e-06	0.000130525
OG1RF_RS12615	OG1RF_12470	NA	GTP-binding protein	1028541	1.16982	5.65033	5.93983	0.0410711	0.123977
OG1RF_RS11285	NA	NA	hypothetical protein	NA	1.16841	1.03546	2.84696	0.120259	0.262577
OG1RF_RS05295	OG1RF_11018	NA	hypothetical protein	1028217	1.16027	9.28836	137.969	1.77686e-07	1.52988e-05
OG1RF_RS05165	OG1RF_10993	NA	ABC transporter substrate-binding protein	1028212	1.14247	6.16161	11.5504	0.00831154	0.0372075
OG1RF_RS05290	OG1RF_11017	NA	iron-sulfur cluster biosynthesis family protein	1028217	1.14126	7.19413	70.471	4.74309e-06	0.000159109
OG1RF_RS10450	OG1RF_12043	NA	DsbA family protein	1028443	1.14024	7.14414	25.6303	0.000519346	0.00521973
OG1RF_RS06825	OG1RF_11321	NA	hypothetical protein	3586286	1.13375	3.21658	17.4377	0.00161927	0.0118152
OG1RF_RS04790	OG1RF_10917	NA	lactoylglutathione lyase	3586160	1.12679	9.15757	34.1166	0.000187646	0.00242344
OG1RF_RS02205	OG1RF_10411	NA	ABC transporter ATP-binding protein	1028082	1.12633	6.01025	24.7416	0.000471991	0.00485579
OG1RF_RS03145	OG1RF_10602	NA	helix-turn-helix transcriptional regulator	3586059	1.12324	0.699462	2.33493	0.155323	0.313193
OG1RF_RS05160	OG1RF_10992	NA	ABC transporter ATP-binding protein	1028212	1.12141	5.13021	12.1075	0.00585501	0.0291397
OG1RF_RS02710	OG1RF_10513	NA	cold-shock protein	3586029	1.11365	11.0711	9.7614	0.0144352	0.0570123
OG1RF_RS05130	OG1RF_10986	budA	acetolactate decarboxylase	1028211	1.11173	6.5123	9.57557	0.0143782	0.0568741
OG1RF_RS06260	OG1RF_11208	NA	V-type ATP synthase subunit I	1028256	1.0985	10.4555	107.968	6.02673e-07	3.53796e-05
OG1RF_RS06255	OG1RF_11207	NA	V-type ATPase subunit F	1028256	1.09002	8.44396	68.0005	5.61231e-06	0.000181207
OG1RF_RS06275	OG1RF_11211	NA	V-type ATPase subunit	1028256	1.07395	9.39834	100.472	8.58618e-07	4.62044e-05
OG1RF_RS06270	OG1RF_11210	NA	V-type ATPase subunit E	1028256	1.07249	9.01032	83.4012	2.12288e-06	9.31377e-05
OG1RF_RS09110	OG1RF_11780	NA	PTS cellobiose transporter subunit IIC	1028377	1.06869	0.301938	1.02039	0.334584	0.522962
OG1RF_RS07110	OG1RF_11378	NA	hypothetical protein	3586303	1.06512	0.352393	0.910186	0.360989	0.549289
OG1RF_RS05175	OG1RF_10995	NA	amidohydrolase	1028212	1.05758	6.10025	12.8117	0.00559268	0.0281597
OG1RF_RS02560	OG1RF_10482	NA	DUF1003 domain-containing protein	3586019	1.05458	5.67222	30.5762	0.000192308	0.00246524
OG1RF_RS06285	OG1RF_11213	NA	V-type ATP synthase subunit A	1028256	1.05054	10.7162	66.4059	6.27419e-06	0.000197637
OG1RF_RS04785	OG1RF_10916	NA	gamma-glutamyl-gamma-aminobutyrate hydrolase family protein	3586159	1.04669	7.88226	63.1433	7.94077e-06	0.000235759
OG1RF_RS11525	OG1RF_12250	NA	hypothetical protein	1028495	1.04645	0.241143	0.643234	0.439881	0.624659
OG1RF_RS13455	NA	NA	hypothetical protein	NA	1.04501	0.944775	1.41451	0.25987	0.441097
OG1RF_RS07125	OG1RF_11381	NA	ring-cleaving dioxygenase	1028286	1.04494	3.44439	9.51703	0.0106235	0.0451324
OG1RF_RS02005	OG1RF_10371	NA	DUF1307 domain-containing protein	3585970	1.0418	5.07829	23.0951	0.000582003	0.00569437
OG1RF_RS10285	OG1RF_12010	NA	redox-sensing transcriptional repressor Rex	3586483	1.04157	9.47696	43.5613	4.86531e-05	0.000897649
OG1RF_RS02210	OG1RF_10412	NA	ABC transporter permease/substrate-binding protein	1028082	1.04077	6.33883	21.5419	0.000846707	0.00762037
OG1RF_RS04950	OG1RF_10949	NA	DUF916 and DUF3324 domain-containing protein	1028200	1.03878	4.60596	16.692	0.00188305	0.013058
OG1RF_RS06300	OG1RF_11216	NA	hypothetical protein	3586238	1.0258	7.99634	49.9333	2.32855e-05	0.000514071
OG1RF_RS01890	OG1RF_10348	NA	superoxide dismutase	3585957	1.02541	10.6085	39.8638	6.29582e-05	0.00109142
OG1RF_RS06280	OG1RF_11212	NA	V-type ATP synthase subunit F	1028256	1.02304	7.45855	51.3832	2.04637e-05	0.000467769
OG1RF_RS13065	OG1RF_12552	srlA	PTS sorbitol transporter subunit IIC	1028561	1.01964	1.73382	5.81277	0.0349953	0.110775
OG1RF_RS07755	OG1RF_11510	NA	PTS fructose transporter subunit IIA	1028316	1.01645	0.536491	1.35431	0.269662	0.45259
OG1RF_RS06290	OG1RF_11214	NA	V-type ATP synthase subunit B	1028256	1.01405	10.4885	56.6001	1.31711e-05	0.00033008
OG1RF_RS12905	OG1RF_12531	NA	CtsR family transcriptional regulator	1028556	1.01372	5.92075	6.20784	0.0367878	0.115179
OG1RF_RS02370	OG1RF_10445	NA	hypothetical protein	3586003	1.00964	2.2281	5.49244	0.0393854	0.120823
OG1RF_RS04205	OG1RF_10800	NA	ATP-binding protein	1028167	1.00571	2.23079	5.18671	0.0442132	0.130071
OG1RF_RS06845	OG1RF_11325	NA	DUF2179 domain-containing protein	3586288	1.00074	4.82987	17.3245	0.00165633	0.0119506
OG1RF_RS00260	OG1RF_10051	NA	zinc ABC transporter substrate-binding protein	1028008	0.998562	6.27307	28.9467	0.000240208	0.00288585
OG1RF_RS03560	OG1RF_10686	proC	pyrroline-5-carboxylate reductase	3586091	0.996912	5.03727	17.3632	0.00164355	0.011925
OG1RF_RS00265	OG1RF_10052	NA	metal ABC transporter ATP-binding protein	1028008	0.99527	6.03107	23.6618	0.000530621	0.00531238
OG1RF_RS10900	OG1RF_12130	NA	cobalt ABC transporter permease	1028469	0.989133	6.35503	15.9376	0.00264692	0.0165791
OG1RF_RS07320	OG1RF_11421	NA	LysR family transcriptional regulator	1028297	0.982133	7.47078	21.0201	0.00105321	0.00866382
OG1RF_RS06770	OG1RF_11311	NA	ABC transporter ATP-binding protein	1028274	0.981193	4.46405	8.84469	0.0131689	0.0532688
OG1RF_RS07940	OG1RF_11547	larC	nickel pincer cofactor biosynthesis protein LarC	1028324	0.974209	0.732671	0.910452	0.360921	0.549289
OG1RF_RS03205	OG1RF_10614	NA	hypothetical protein	1028129	0.97374	7.18815	81.8776	2.31983e-06	9.6647e-05
OG1RF_RS06295	OG1RF_11215	NA	V-type ATP synthase subunit D	1028256	0.968682	8.82991	77.4011	3.03723e-06	0.000117092
OG1RF_RS05340	OG1RF_11027	NA	hypothetical protein	3586187	0.967192	5.37106	25.4006	0.000403461	0.00427107
OG1RF_RS11735	OG1RF_12292	NA	hypothetical protein	1028504	0.965957	0.573143	1.52085	0.24373	0.426239
OG1RF_RS08265	OG1RF_11610	NA	DUF2200 domain-containing protein	3586375	0.96242	4.92949	20.1379	0.000969411	0.00824211
OG1RF_RS09530	OG1RF_11862	guaD	guanine deaminase	1028399	0.953682	6.80295	28.6947	0.000248822	0.00296179
OG1RF_RS03210	OG1RF_10615	NA	glycosyltransferase family 2 protein	1028129	0.947795	6.75283	35.1682	0.000107549	0.00165613
OG1RF_RS07910	OG1RF_11541	NA	ABC transporter ATP-binding protein	1028323	0.94173	3.59173	9.13047	0.0118816	0.0489478
OG1RF_RS03215	OG1RF_10616	NA	hypothetical protein	1028129	0.938838	7.92809	80.7833	2.47473e-06	9.98784e-05
OG1RF_RS03220	OG1RF_10617	NA	hypothetical protein	1028129	0.928916	7.07997	61.5608	8.93604e-06	0.000250889
OG1RF_RS04290	OG1RF_10817	NA	helix-turn-helix transcriptional regulator	3586124	0.923624	4.23264	9.52226	0.0106076	0.0451324
OG1RF_RS07130	OG1RF_11382	NA	alpha/beta hydrolase	1028286	0.91485	2.87663	4.66324	0.0542693	0.149234
OG1RF_RS03225	OG1RF_10618	NA	hypothetical protein	1028129	0.91105	4.86074	27.1424	0.000310774	0.00358123
OG1RF_RS06335	OG1RF_11223	NA	hypothetical protein	3586243	0.909603	1.31515	1.86033	0.200414	0.369499
OG1RF_RS01840	OG1RF_10338	NA	organic hydroperoxide resistance protein	3585954	0.907394	8.07272	28.2847	0.000304566	0.00352777
OG1RF_RS05155	OG1RF_10991	NA	ABC transporter permease	1028212	0.906624	4.71398	6.54293	0.0283135	0.09551
OG1RF_RS06755	OG1RF_11308	NA	GNAT family N-acetyltransferase	1028273	0.906259	7.78038	48.9728	2.54098e-05	0.000546945
OG1RF_RS02890	OG1RF_10550	NA	polysaccharide lyase 8 family protein	3586041	0.902105	1.68362	3.68349	0.0818258	0.199641
OG1RF_RS09025	OG1RF_11763	NA	sugar ABC transporter permease	1028372	0.898872	2.4545	5.89053	0.0340205	0.108488
OG1RF_RS06305	OG1RF_11217	NA	RNA polymerase sigma factor	1028257	0.897471	1.72161	3.12739	0.105262	0.239672
OG1RF_RS09045	OG1RF_11767	NA	ABC transporter ATP-binding protein	1028373	0.894566	2.97967	14.0958	0.00330321	0.0191396
OG1RF_RS08920	OG1RF_11742	NA	tryptophan-rich sensory protein	3586410	0.892899	3.70974	13.0616	0.00420677	0.022497
OG1RF_RS08600	OG1RF_11677	NA	metal ABC transporter ATP-binding protein	1028357	0.8839	9.53165	5.7744	0.045746	0.133215
OG1RF_RS07920	OG1RF_11543	cbiM	cobalt transporter CbiM	1028323	0.883445	3.23846	10.1125	0.00898296	0.0393271
OG1RF_RS06375	OG1RF_11231	NA	PTS transporter subunit EIIC	1028259	0.878892	9.00198	41.7302	5.16066e-05	0.000927494
OG1RF_RS06795	OG1RF_11315	NA	deoxyribodipyrimidine photo-lyase	3586284	0.873633	5.10947	15.923	0.00221044	0.0145762
OG1RF_RS11895	OG1RF_12322	NA	peptidase C39 family protein	3586586	0.870208	7.31845	44.7911	3.7816e-05	0.000751376
OG1RF_RS05125	OG1RF_10985	alsS	acetolactate synthase AlsS	1028211	0.865588	7.40031	8.75002	0.0172238	0.0661056
OG1RF_RS01625	OG1RF_10295	NA	type I toxin-antitoxin system Fst family toxin	3585941	0.861456	2.12106	6.31428	0.0292499	0.0977393
OG1RF_RS04575	OG1RF_10874	NA	DUF378 domain-containing protein	3586146	0.858616	4.1848	15.9195	0.0022121	0.0145762
OG1RF_RS06830	OG1RF_11322	NA	glycoside hydrolase family 1 protein	1028277	0.85856	7.0833	48.9772	2.53996e-05	0.000546945
OG1RF_RS03200	OG1RF_10613	NA	hypothetical protein	1028129	0.856587	6.79889	73.2412	3.95134e-06	0.000137923
OG1RF_RS10885	OG1RF_12127	tenA	thiaminase II	1028469	0.852796	6.15632	30.3371	0.000198574	0.00250609
OG1RF_RS08580	OG1RF_11673	mnmA	tRNA 2-thiouridine(34) synthase MnmA	3586386	0.852363	9.01353	16.2121	0.00290837	0.017676
OG1RF_RS13085	OG1RF_12556	mnmG	tRNA uridine-5-carboxymethylaminomethyl(34) synthesis enzyme MnmG	1028562	0.850533	9.75282	41.7116	5.1707e-05	0.000927494
OG1RF_RS08985	OG1RF_11755	NA	SRPBCC family protein	1028370	0.849771	5.15047	17.5776	0.00157482	0.0115891
OG1RF_RS03120	OG1RF_10597	NA	glyoxalase	3586054	0.848706	4.22392	3.51293	0.0922828	0.217215
OG1RF_RS09180	OG1RF_11794	NA	DoxX family protein	3586433	0.845413	5.14141	0.800473	0.401349	0.589025
OG1RF_RS09525	OG1RF_11861	NA	purine permease	1028399	0.844367	6.8908	22.5149	0.000640847	0.00617652
OG1RF_RS03725	OG1RF_10719	NA	magnesium transporter CorA family protein	3586096	0.842861	5.20531	15.0658	0.00265864	0.0165876
OG1RF_RS03370	OG1RF_10648	NA	SulP family inorganic anion transporter	3586072	0.840905	5.37909	22.94	0.000597074	0.00581533
OG1RF_RS09705	OG1RF_11897	NA	hypothetical protein	1028407	0.837414	1.23805	1.4522	0.253988	0.437301
OG1RF_RS08180	OG1RF_11595	NA	hypothetical protein	1028336	0.836598	6.26858	23.1611	0.000575719	0.0056543
OG1RF_RS12280	OG1RF_12397	eda	bifunctional 4-hydroxy-2-oxoglutarate aldolase/2-dehydro-3-deoxy-phosphogluconate aldolase	1028525	0.834918	1.33456	1.28721	0.281185	0.463794
OG1RF_RS04400	OG1RF_10839	NA	universal stress protein	1028177	0.834266	7.51415	3.67245	0.0955207	0.223083
OG1RF_RS11715	OG1RF_12288	NA	PucR family transcriptional regulator	3586566	0.833635	1.4421	2.38899	0.151054	0.306499
OG1RF_RS11150	OG1RF_12179	NA	acetyl-CoA carboxylase carboxyltransferase subunit beta	1028479	0.83339	8.76368	3.81193	0.0917778	0.216693
OG1RF_RS00270	OG1RF_10053	NA	metal ABC transporter permease	3585878	0.830409	6.11101	17.8006	0.0015069	0.011217
OG1RF_RS13055	OG1RF_12550	NA	PTS glucitol/sorbitol transporter subunit IIA	1028561	0.829516	2.3399	4.34706	0.0617046	0.162968
OG1RF_RS08120	OG1RF_11583	NA	GNAT family N-acetyltransferase	1028332	0.828512	1.15854	2.66857	0.152048	0.308274
OG1RF_RS06370	OG1RF_11230	NA	PRD domain-containing protein	1028259	0.828228	7.74615	32.7454	0.000144994	0.00204522
OG1RF_RS07450	OG1RF_11446	NA	DUF1801 domain-containing protein	1028303	0.827055	7.25062	21.8614	0.0007158	0.00665076
OG1RF_RS10615	NA	NA	GlsB/YeaQ/YmgE family stress response membrane protein	NA	0.826566	9.36669	68.1438	5.55701e-06	0.000181207
OG1RF_RS05385	OG1RF_11036	NA	cation-translocating P-type ATPase	3586192	0.822035	7.46035	36.0508	9.6847e-05	0.00154417
OG1RF_RS08555	OG1RF_11669	NA	DUF1033 family protein	1028355	0.821367	7.29837	40.7267	5.73764e-05	0.00100819
OG1RF_RS08015	OG1RF_11563	NA	polysaccharide deacetylase	3586354	0.820057	1.63799	3.1892	0.102277	0.23441
OG1RF_RS02670	OG1RF_10505	clpP	ATP-dependent Clp endopeptidase proteolytic subunit ClpP	3586026	0.818836	9.47045	3.0125	0.126991	0.27109
OG1RF_RS06730	OG1RF_11303	cysK	cysteine synthase A	3586276	0.817629	7.9936	16.5297	0.00239457	0.0155406
OG1RF_RS08140	OG1RF_11587	NA	transcriptional regulator	3586367	0.816274	6.79219	26.7767	0.000327937	0.00373154
OG1RF_RS00135	OG1RF_10026	malX	PTS maltose transporter subunit IICB	1028002	0.814823	0.814574	1.637	0.31115	0.498573
OG1RF_RS13655	NA	NA	CPBP family intramembrane metalloprotease	NA	0.814735	0.658059	1.10887	0.315381	0.50231
OG1RF_RS05810	OG1RF_11120	NA	DUF4176 domain-containing protein	1028238	0.810876	0.401023	0.506702	0.491702	0.669866
OG1RF_RS07700	OG1RF_11499	purE	5-(carboxyamino)imidazole ribonucleotide mutase	1028314	0.808994	1.98008	3.16579	0.103395	0.2362
OG1RF_RS04145	OG1RF_10787	NA	YdcP family protein	1028165	0.80877	0.537992	0.894583	0.380421	0.567433
OG1RF_RS11145	OG1RF_12178	NA	acetyl-CoA carboxylase carboxyl transferase subunit alpha	1028479	0.807817	8.62748	4.71973	0.0651501	0.16964
OG1RF_RS07975	OG1RF_11555	lacB	galactose-6-phosphate isomerase subunit LacB	1028326	0.806533	0.495809	0.559885	0.470332	0.650357
OG1RF_RS10660	OG1RF_12084	NA	ABC-F type ribosomal protection protein Lsa(A)	1028454	0.805554	7.88054	18.4291	0.00158402	0.0116236
OG1RF_RS07325	OG1RF_11422	NA	carbonic anhydrase family protein	1028297	0.797165	6.76131	20.812	0.000859199	0.00770137
OG1RF_RS11195	OG1RF_12188	fabH	ketoacyl-ACP synthase III	1028480	0.790827	10.0199	6.27494	0.0368517	0.11524
OG1RF_RS04910	OG1RF_10942	NA	HD domain-containing protein	1028198	0.788512	5.90893	23.1981	0.000572241	0.00564379
OG1RF_RS09520	OG1RF_11860	guaC	GMP reductase	3586447	0.784594	8.07199	12.6817	0.00593499	0.029368
OG1RF_RS12600	OG1RF_12467	NA	OsmC family protein	3586633	0.784256	3.61142	7.87966	0.017377	0.0665945
OG1RF_RS11155	OG1RF_12180	NA	acetyl-CoA carboxylase biotin carboxylase subunit	1028479	0.783167	9.32156	3.32381	0.110994	0.248869
OG1RF_RS09465	OG1RF_11849	NA	transcriptional repressor	3586445	0.782351	5.64072	3.23404	0.108974	0.246479
OG1RF_RS13100	OG1RF_12558	NA	cell wall surface anchor protein	3586663	0.782098	3.61015	6.00933	0.0325939	0.105549
OG1RF_RS05825	OG1RF_11123	NA	hypothetical protein	1028238	0.781978	1.55402	2.22269	0.164693	0.325873
OG1RF_RS08605	OG1RF_11678	NA	metal ABC transporter permease	1028357	0.77851	9.35174	2.80264	0.138784	0.289096
OG1RF_RS10895	OG1RF_12129	NA	ABC transporter ATP-binding protein	1028469	0.77414	7.83886	20.645	0.000973227	0.00824211
OG1RF_RS11890	OG1RF_12321	NA	DNA-3-methyladenine glycosylase I	3586585	0.772452	5.32556	17.0877	0.00173719	0.0124991
OG1RF_RS07595	OG1RF_11478	NA	ComF family protein	1028310	0.768839	2.12739	2.74456	0.126398	0.270271
OG1RF_RS05740	OG1RF_11106	NA	DUF4176 domain-containing protein	1028236	0.768598	0.194174	0.435688	0.523077	0.69573
OG1RF_RS13075	OG1RF_12554	NA	HTH domain-containing protein	1028561	0.767916	3.41582	10.1213	0.00896096	0.0392974
OG1RF_RS12390	OG1RF_12420	mscL	large conductance mechanosensitive channel protein MscL	3586618	0.76667	9.59081	64.4297	7.22748e-06	0.000219847
OG1RF_RS08295	OG1RF_11616	NA	PTS fructose transporter subunit IIA	1028340	0.766413	0.296603	0.342711	0.570332	0.733284
OG1RF_RS06145	OG1RF_11186	modA	molybdate ABC transporter substrate-binding protein	1028251	0.764869	0.576962	0.335613	0.57429	0.735317
OG1RF_RS04395	OG1RF_10838	mntH	divalent metal cation transporter	1028177	0.764187	9.49261	2.52356	0.156964	0.315323
OG1RF_RS07455	OG1RF_11447	NA	YdeI/OmpD-associated family protein	1028303	0.763746	7.94693	31.6096	0.000167787	0.00224557
OG1RF_RS01825	OG1RF_10335	menC	o-succinylbenzoate synthase	1028068	0.759234	8.59634	62.3429	8.42675e-06	0.000241848
OG1RF_RS08610	OG1RF_11679	NA	metal ABC transporter substrate-binding protein	1028357	0.758495	9.83419	3.54354	0.100688	0.231798
OG1RF_RS07100	OG1RF_11376	NA	YdcF family protein	3586301	0.754986	6.77925	46.7706	3.12133e-05	0.00065548
OG1RF_RS06740	OG1RF_11305	NA	SidA/IucD/PvdA family monooxygenase	3586278	0.754399	12.5979	2.40876	0.163074	0.323021
OG1RF_RS05800	OG1RF_11118	NA	DUF5082 domain-containing protein	1028238	0.752813	0.347495	0.299802	0.595171	0.753712
OG1RF_RS07445	OG1RF_11445	NA	deoxyribonuclease IV	1028303	0.748691	7.75354	34.2368	0.000120402	0.00180812
OG1RF_RS10085	OG1RF_11971	NA	ABC transporter ATP-binding protein	1028424	0.74739	6.4434	14.8869	0.00276543	0.0170208
OG1RF_RS04900	OG1RF_10940	NA	DEAD/DEAH box helicase	1028198	0.745397	7.12064	15.207	0.00271195	0.0168389
OG1RF_RS06010	OG1RF_11158	NA	DHA2 family efflux MFS transporter permease subunit	3586224	0.743303	7.74441	56.8518	1.29054e-05	0.000330047
OG1RF_RS02635	OG1RF_10498	uvrA	excinuclease ABC subunit UvrA	1028102	0.741842	9.35961	14.9111	0.0033136	0.0191396
OG1RF_RS06750	OG1RF_11307	NA	GNAT family N-acetyltransferase	1028273	0.741188	3.42585	4.73862	0.0526611	0.146491
OG1RF_RS06835	OG1RF_11323	NA	PTS transporter subunit EIIC	1028277	0.73943	6.92088	38.2975	7.48292e-05	0.00123457
OG1RF_RS06245	OG1RF_11205	NA	hypothetical protein	1028255	0.737227	5.05523	14.3495	0.00311818	0.0183887
OG1RF_RS09875	OG1RF_11929	NA	hypothetical protein	3586467	0.735533	4.76663	6.73067	0.0253272	0.0891283
OG1RF_RS05815	OG1RF_11121	NA	hypothetical protein	1028238	0.73238	1.84164	2.42735	0.148116	0.303156
OG1RF_RS07135	OG1RF_11383	NA	NADP-dependent oxidoreductase	3586304	0.731483	6.63108	19.753	0.00103986	0.00858137
OG1RF_RS04905	OG1RF_10941	NA	asparaginase	1028198	0.730917	6.41021	42.9461	4.5512e-05	0.000860441
OG1RF_RS07970	OG1RF_11554	NA	hypothetical protein	3586349	0.730627	0.778262	0.796352	0.39169	0.578465
OG1RF_RS02910	OG1RF_10554	NA	noncanonical pyrimidine nucleotidase, YjjG family	1028116	0.730062	7.46864	27.6369	0.000289231	0.00342394
OG1RF_RS13090	OG1RF_12557	mnmE	tRNA uridine-5-carboxymethylaminomethyl(34) synthesis GTPase MnmE	1028562	0.727352	8.89677	45.4063	3.56006e-05	0.00071284
OG1RF_RS11085	OG1RF_12166	NA	YdcF family protein	3586528	0.725627	4.4179	12.6195	0.0046814	0.0245773
OG1RF_RS07370	OG1RF_11431	NA	uracil transporter	1028299	0.721411	7.6031	0.207912	0.663329	0.802519
OG1RF_RS07735	OG1RF_11506	NA	hypothetical protein	3586336	0.717345	6.17202	14.1607	0.00325464	0.0190198
OG1RF_RS05855	NA	NA	phage tail protein	NA	0.715895	4.92528	13.3825	0.003898	0.0213769
OG1RF_RS09970	OG1RF_11949	NA	aminotransferase class V-fold PLP-dependent enzyme	1028417	0.709211	1.37609	1.2479	0.288256	0.471245
OG1RF_RS11160	OG1RF_12181	fabZ	3-hydroxyacyl-ACP dehydratase FabZ	1028479	0.704817	7.30019	3.10317	0.1187	0.260494
OG1RF_RS09195	NA	NA	hypothetical protein	NA	0.703131	2.71968	3.22508	0.100592	0.231783
OG1RF_RS05830	OG1RF_11124	NA	hypothetical protein	1028238	0.696257	1.29451	1.74685	0.213662	0.38729
OG1RF_RS13760	NA	NA	hypothetical protein	NA	0.693042	-0.0466171	0.227313	0.643051	0.78908
OG1RF_RS01465	OG1RF_10265	NA	ankyrin repeat domain-containing protein	1028052	0.69303	5.02851	8.6158	0.0138455	0.0551045
OG1RF_RS01730	OG1RF_10316	NA	TRAP transporter small permease	1028065	0.692453	-0.0460556	0.182803	0.677399	0.812825
OG1RF_RS13770	NA	NA	hypothetical protein	NA	0.691593	-0.114423	0.229218	0.643815	0.789262
OG1RF_RS05150	OG1RF_10990	NA	ABC transporter permease	1028212	0.689376	5.06265	5.9384	0.0337598	0.108194
OG1RF_RS06330	OG1RF_11222	NA	alpha/beta hydrolase	3586242	0.689077	6.49605	19.2638	0.00113841	0.00907565
OG1RF_RS06725	OG1RF_11302	NA	LysM peptidoglycan-binding domain-containing protein	3586275	0.687417	9.52091	16.153	0.00232865	0.0152276
OG1RF_RS11580	OG1RF_12261	NA	PTS sugar transporter subunit IIB	1028497	0.686863	0.0776401	0.226883	0.643362	0.78908
OG1RF_RS01570	NA	NA	hypothetical protein	NA	0.686863	-0.116346	0.24491	0.632844	0.783394
OG1RF_RS06395	OG1RF_11235	NA	PTS transporter subunit EIIA	1028260	0.686863	-0.0481951	0.235471	0.637217	0.785273
OG1RF_RS01375	OG1RF_10246	NA	flavin reductase family protein	1028047	0.686368	3.3213	7.31581	0.0208308	0.0769661
OG1RF_RS11280	OG1RF_12200	NA	NAD(P)/FAD-dependent oxidoreductase	3586537	0.685835	7.2303	41.7274	5.16218e-05	0.000927494
OG1RF_RS08630	OG1RF_11682	NA	MetQ/NlpA family ABC transporter substrate-binding protein	1028358	0.684695	1.56001	1.70442	0.218912	0.394317
OG1RF_RS06120	OG1RF_11181	moaC	cyclic pyranopterin monophosphate synthase MoaC	1028251	0.684559	0.0153253	0.255204	0.623612	0.777033
OG1RF_RS02630	OG1RF_10497	uvrB	excinuclease ABC subunit UvrB	1028102	0.683985	8.65261	16.4419	0.0022053	0.0145762
OG1RF_RS07665	OG1RF_11492	NA	phosphoribosylformylglycinamidine cyclo-ligase	1028313	0.682717	2.41467	4.57795	0.0561617	0.152701
OG1RF_RS13765	NA	NA	hypothetical protein	NA	0.68155	0.0160339	0.245971	0.629892	0.782593
OG1RF_RS11170	OG1RF_12183	fabF	beta-ketoacyl-ACP synthase II	1028479	0.680349	9.29613	2.51488	0.156732	0.315295
OG1RF_RS06815	OG1RF_11319	NA	sucrose-6-phosphate hydrolase	1028276	0.678943	5.3974	5.86302	0.0352764	0.111392
OG1RF_RS02390	OG1RF_10449	NA	DUF916 and DUF3324 domain-containing protein	1028091	0.675372	1.01584	0.911042	0.360772	0.549289
OG1RF_RS02145	OG1RF_10398	NA	hypothetical protein	3585985	0.674555	6.64459	26.3663	0.000348554	0.00386401
OG1RF_RS07055	OG1RF_11367	NA	2-dehydropantoate 2-reductase	3586298	0.673532	3.22354	4.69666	0.0535489	0.147774
OG1RF_RS06525	OG1RF_11261	NA	zinc ribbon domain-containing protein	3586259	0.671794	8.0697	17.2218	0.00179115	0.0127102
OG1RF_RS05850	OG1RF_11128	trxB	thioredoxin-disulfide reductase	1028239	0.670045	8.92155	11.2569	0.00795747	0.0362507
OG1RF_RS11305	OG1RF_12204	NA	MBL fold metallo-hydrolase	1028483	0.665535	9.01035	20.0047	0.0010387	0.00858137
OG1RF_RS11290	OG1RF_12201	NA	2-hydroxyacid dehydrogenase	3586538	0.664983	7.39924	14.2436	0.00329692	0.0191396
OG1RF_RS01535	OG1RF_10278	NA	amidohydrolase family protein	1028056	0.660558	3.66084	6.1694	0.0307842	0.101812
OG1RF_RS07210	OG1RF_11399	NA	hypothetical protein	3586308	0.660417	4.78657	9.05818	0.0121363	0.0497589
OG1RF_RS01820	OG1RF_10334	menH	2-succinyl-6-hydroxy-2,4-cyclohexadiene-1-carboxylate synthase	1028068	0.657362	8.08709	27.3168	0.000302966	0.00352505
OG1RF_RS03825	OG1RF_10739	NA	DUF4828 domain-containing protein	3586100	0.656648	5.77622	7.37224	0.020858	0.0769661
OG1RF_RS09015	OG1RF_11761	NA	DUF3502 domain-containing protein	1028372	0.655861	4.83415	11.8545	0.00566275	0.028457
OG1RF_RS11175	OG1RF_12184	fabG	3-oxoacyl-[acyl-carrier-protein] reductase	1028479	0.653333	8.5055	2.39159	0.165733	0.327034
OG1RF_RS05325	OG1RF_11024	NA	ATP-binding cassette domain-containing protein	1028218	0.652061	6.35163	15.4815	0.00242897	0.0156187
OG1RF_RS02140	OG1RF_10397	NA	ring-cleaving dioxygenase	3585984	0.648285	7.54243	9.46168	0.0119715	0.0492332
OG1RF_RS00245	OG1RF_10048	NA	sigma-70 family RNA polymerase sigma factor	1028007	0.646963	2.90657	4.03323	0.070356	0.180581
OG1RF_RS00425	OG1RF_10085	NA	diacylglycerol kinase family lipid kinase	3585889	0.645865	6.8855	9.66889	0.0106783	0.0452909
OG1RF_RS11315	OG1RF_12206	NA	sugar ABC transporter permease	1028483	0.645754	7.62505	21.6849	0.00073781	0.00680629
OG1RF_RS10890	OG1RF_12128	NA	cobalt ABC transporter permease	1028469	0.645663	6.18213	16.8421	0.00182608	0.0128522
OG1RF_RS12430	OG1RF_12432	msrB	peptide-methionine (R)-S-oxide reductase MsrB	1028533	0.638249	5.48239	11.6043	0.00603574	0.0297525
OG1RF_RS02090	OG1RF_10387	NA	VOC family protein	1028077	0.637103	5.01008	14.6112	0.00294008	0.0177851
OG1RF_RS11005	OG1RF_12151	NA	alpha/beta fold hydrolase	3586519	0.636984	5.22922	7.01674	0.0229968	0.0829044
OG1RF_RS02845	OG1RF_10541	NA	GlsB/YeaQ/YmgE family stress response membrane protein	3586039	0.629945	5.86433	15.0792	0.00265086	0.0165791
OG1RF_RS11940	OG1RF_12331	NA	CHAP domain-containing protein	3586593	0.62834	10.874	5.08754	0.0519922	0.145185
OG1RF_RS03730	OG1RF_10720	NA	DUF3397 domain-containing protein	3586097	0.625401	8.42464	15.8477	0.00236806	0.0154462
OG1RF_RS11165	OG1RF_12182	accB	acetyl-CoA carboxylase biotin carboxyl carrier protein	1028479	0.623668	8.05265	2.31142	0.17157	0.334717
OG1RF_RS05840	OG1RF_11126	NA	DUF5085 family protein	1028239	0.623207	0.981294	1.14287	0.336783	0.524992
OG1RF_RS11310	OG1RF_12205	NA	carbohydrate ABC transporter permease	1028483	0.62236	7.0747	15.5549	0.00239095	0.0155406
OG1RF_RS03955	OG1RF_10765	NA	excinuclease ABC subunit UvrA	3586107	0.621351	5.96853	7.49385	0.0199575	0.074487
OG1RF_RS07115	OG1RF_11379	NA	SDR family oxidoreductase	1028286	0.621052	6.78834	13.2347	0.00403672	0.0219513
OG1RF_RS11200	OG1RF_12189	NA	winged helix-turn-helix transcriptional regulator	1028480	0.617375	9.46668	2.58528	0.150762	0.306146
OG1RF_RS02480	OG1RF_10467	NA	thioredoxin family protein	3586010	0.614902	3.09041	4.36152	0.0613382	0.162666
OG1RF_RS08980	OG1RF_11754	NA	VOC family protein	1028370	0.614885	5.01762	14.0765	0.00331781	0.0191396
OG1RF_RS11915	OG1RF_12326	NA	hypothetical protein	3586590	0.614607	7.4871	16.3239	0.00203198	0.0137758
OG1RF_RS03595	OG1RF_10694	NA	hypothetical protein	1028145	0.613146	1.96903	2.40443	0.162742	0.322858
OG1RF_RS03485	OG1RF_10671	NA	peptidase M23	3586086	0.612756	10.4379	12.428	0.00511093	0.026456
OG1RF_RS05090	OG1RF_10977	NA	helix-turn-helix domain-containing protein	3586173	0.612746	8.28883	19.1963	0.00115285	0.00913651
OG1RF_RS10590	OG1RF_12070	NA	hypothetical protein	3586500	0.607659	6.36271	12.4581	0.00487034	0.0254658
OG1RF_RS11320	OG1RF_12207	NA	ABC transporter ATP-binding protein	1028483	0.607546	8.841	29.2372	0.000230711	0.00283774
OG1RF_RS06765	OG1RF_11310	NA	ABC transporter ATP-binding protein	1028274	0.606836	4.42051	8.85043	0.0129055	0.0523309
OG1RF_RS11185	OG1RF_12186	fabK	enoyl-[acyl-carrier-protein] reductase FabK	1028479	0.605538	8.94422	2.45137	0.160739	0.320072
OG1RF_RS06425	OG1RF_11241	NA	DNA primase	1028262	0.603718	10.6451	43.2553	4.41011e-05	0.000843801
OG1RF_RS11180	OG1RF_12185	fabD	ACP S-malonyltransferase	1028479	0.602532	8.99581	2.2168	0.179786	0.344709
OG1RF_RS04955	OG1RF_10950	NA	hypothetical protein	1028200	0.601775	1.26775	1.30139	0.278693	0.461451
OG1RF_RS08505	OG1RF_11659	NA	DNA translocase FtsK	3586383	0.595894	10.0684	49.0888	2.51415e-05	0.000546945
OG1RF_RS12640	OG1RF_12475	NA	ABC transporter ATP-binding protein	1028543	0.592693	6.88119	21.0151	0.000828958	0.00753943
OG1RF_RS10095	OG1RF_11973	NA	TetR/AcrR family transcriptional regulator	1028424	0.590809	4.52748	10.6899	0.00767338	0.0353934
OG1RF_RS03020	OG1RF_10576	NA	DEAD/DEAH box helicase	3586046	0.587813	11.6312	14.999	0.00269794	0.0167922
OG1RF_RS11565	OG1RF_12258	NA	DgaE family pyridoxal phosphate-dependent ammonia lyase	1028497	0.587668	1.0788	1.06941	0.323743	0.509584
OG1RF_RS05025	OG1RF_10964	NA	MIP family channel protein	3586172	0.585607	8.76496	12.2657	0.00552163	0.0279399
OG1RF_RS07695	OG1RF_11498	purK	5-(carboxyamino)imidazole ribonucleotide synthase	1028314	0.585604	2.8653	2.42179	0.148537	0.303778
OG1RF_RS12635	OG1RF_12474	NA	ABC transporter permease	1028543	0.580472	5.85418	11.5709	0.00608767	0.029864
OG1RF_RS00360	OG1RF_10071	NA	Asp23/Gls24 family envelope stress response protein	1028011	0.578422	7.11708	8.0602	0.0171657	0.0659805
OG1RF_RS02060	OG1RF_10381	NA	lipoate--protein ligase	3585976	0.576623	5.64676	12.6254	0.00467456	0.0245773
OG1RF_RS05945	OG1RF_11146	NA	glycerol dehydrogenase	1028244	0.576136	6.06395	13.0642	0.00420419	0.022497
OG1RF_RS07675	OG1RF_11494	purL	phosphoribosylformylglycinamidine synthase subunit PurL	1028313	0.574972	3.12279	5.18313	0.044274	0.130102
OG1RF_RS03435	OG1RF_10661	NA	TatD family hydrolase	1028138	0.574091	7.33844	32.6912	0.000145995	0.00204522
OG1RF_RS07335	OG1RF_11424	pyrF	orotidine-5'-phosphate decarboxylase	1028298	0.572537	5.8287	1.039	0.340369	0.528349
OG1RF_RS11865	OG1RF_12316	NA	PTS sugar transporter subunit IIB	1028507	0.571485	1.04774	0.492335	0.497771	0.675285
OG1RF_RS02725	OG1RF_10516	NA	acetyltransferase	1028106	0.565419	8.55868	22.3835	0.000655142	0.00624425
OG1RF_RS10035	OG1RF_11962	ssnA	putative aminohydrolase SsnA	1028420	0.564878	0.580554	0.217977	0.649888	0.793319
OG1RF_RS09680	OG1RF_11892	typA	translational GTPase TypA	3586455	0.562391	12.1984	16.6853	0.00188565	0.013058
OG1RF_RS09065	OG1RF_11771	NA	hypothetical protein	1028375	0.558186	0.298483	0.373557	0.558315	0.722508
OG1RF_RS12725	OG1RF_12494	NA	type II toxin-antitoxin system PemK/MazF family toxin	1028547	0.557665	6.07492	13.7119	0.00360868	0.0202705
OG1RF_RS09020	OG1RF_11762	NA	carbohydrate ABC transporter permease	1028372	0.557216	3.14398	5.04669	0.0466632	0.135124
OG1RF_RS03195	OG1RF_10612	NA	hypothetical protein	1028129	0.554222	6.66094	18.0438	0.00143679	0.0108838
OG1RF_RS05845	OG1RF_11127	NA	hypothetical protein	1028239	0.553568	2.01552	2.05394	0.180199	0.34478
OG1RF_RS03655	OG1RF_10706	psiE	phosphate-starvation-inducible protein PsiE	3586094	0.552046	7.96262	33.0149	0.000140137	0.00201097
OG1RF_RS01815	OG1RF_10333	menD	2-succinyl-5-enolpyruvyl-6-hydroxy-3-cyclohexene-1-carboxylic-acid synthase	1028068	0.551963	9.1443	22.9219	0.000598869	0.00581533
OG1RF_RS10925	OG1RF_12135	thiD	bifunctional hydroxymethylpyrimidine kinase/phosphomethylpyrimidine kinase	1028470	0.550715	6.62884	5.44698	0.0422291	0.125666
OG1RF_RS12730	OG1RF_12495	NA	hypothetical protein	1028547	0.549666	6.58252	15.198	0.0025829	0.0164189
OG1RF_RS11785	OG1RF_12302	NA	dicarboxylate/amino acid:cation symporter	3586574	0.547667	7.29058	0.25712	0.628937	0.782536
OG1RF_RS02080	OG1RF_10385	NA	LacI family DNA-binding transcriptional regulator	1028076	0.546066	5.37161	6.82695	0.0245124	0.0870915
OG1RF_RS07470	OG1RF_11451	NA	ABC transporter permease	1028304	0.541066	2.90635	4.03512	0.073837	0.185465
OG1RF_RS00705	OG1RF_10140	NA	iron-containing alcohol dehydrogenase	3585906	0.539634	8.78665	8.3539	0.0164162	0.0634774
OG1RF_RS05960	OG1RF_11149	dhaL	dihydroxyacetone kinase subunit L	1028244	0.538897	6.28777	13.7831	0.0035496	0.0201066
OG1RF_RS07655	OG1RF_11490	purH	bifunctional phosphoribosylaminoimidazolecarboxamide formyltransferase/IMP cyclohydrolase	1028313	0.538081	3.47657	3.63148	0.083723	0.202487
OG1RF_RS05330	OG1RF_11025	NA	threonine/serine exporter	1028219	0.536815	4.87003	10.6071	0.00784638	0.0358711
OG1RF_RS03130	OG1RF_10599	NA	helix-turn-helix transcriptional regulator	3586056	0.535495	6.03308	13.4995	0.00379217	0.0210006
OG1RF_RS06430	OG1RF_11242	rpoD	RNA polymerase sigma factor RpoD	1028262	0.530184	9.9513	42.3224	4.85249e-05	0.000897649
OG1RF_RS03610	OG1RF_10697	NA	hypothetical protein	1028145	0.530048	1.49251	1.2013	0.339313	0.527661
OG1RF_RS05785	OG1RF_11115	essC	type VII secretion protein EssC	1028238	0.52989	2.54441	2.42785	0.148078	0.303156
OG1RF_RS06820	OG1RF_11320	NA	LacI family transcriptional regulator	1028276	0.529461	6.13902	15.2389	0.00256003	0.0163273
OG1RF_RS01810	OG1RF_10332	NA	isochorismate synthase	1028068	0.528854	8.9091	24.5408	0.00046118	0.00476491
OG1RF_RS07000	OG1RF_11356	NA	aldose 1-epimerase family protein	1028283	0.52867	7.71009	20.9594	0.00083712	0.00757859
OG1RF_RS03845	OG1RF_10743	NA	sigma-54-dependent transcriptional regulator	1028155	0.528592	7.57331	19.0631	0.00118203	0.00933698
OG1RF_RS06230	OG1RF_11202	NA	NAD(P)/FAD-dependent oxidoreductase	3586235	0.528039	7.50896	18.1369	0.00141098	0.010751
OG1RF_RS05970	OG1RF_11151	NA	hydroxymethylglutaryl-CoA synthase	3586219	0.527942	8.58518	20.2015	0.000958325	0.00821809
OG1RF_RS08520	OG1RF_11662	NA	polyprenyl synthetase family protein	3586384	0.527932	7.56865	21.919	0.000708789	0.00660939
OG1RF_RS12630	OG1RF_12473	NA	tRNA-dihydrouridine synthase	3586635	0.525968	7.93654	29.1346	0.000234013	0.00285121
OG1RF_RS12480	OG1RF_12442	NA	NAD(P)-dependent oxidoreductase	1028534	0.525632	4.95973	0.427623	0.533999	0.706257
OG1RF_RS08660	OG1RF_11688	NA	hypothetical protein	3586394	0.522975	5.11906	10.2972	0.00853692	0.0378231
OG1RF_RS03190	OG1RF_10611	dnaI	primosomal protein DnaI	1028128	0.522708	8.14216	24.2696	0.000481384	0.00490578
OG1RF_RS07905	OG1RF_11540	larE	ATP-dependent sacrificial sulfur transferase LarE	3586348	0.522435	4.11772	4.67701	0.053971	0.14878
OG1RF_RS04730	OG1RF_10905	NA	PTS ascorbate transporter subunit IIC	1028191	0.521666	0.740779	0.783408	0.499258	0.675882
OG1RF_RS07005	OG1RF_11357	codY	GTP-sensing pleiotropic transcriptional regulator CodY	1028283	0.520067	7.24074	12.9634	0.00430702	0.0229856
OG1RF_RS03365	OG1RF_10647	NA	GrpB family protein	1028135	0.518988	7.48098	17.8168	0.0015021	0.0112137
OG1RF_RS09600	OG1RF_11876	NA	2-dehydropantoate 2-reductase	3586452	0.516651	8.17128	20.5515	0.000899917	0.00794009
OG1RF_RS13750	OG1RF_10821	NA	hypothetical protein	3586126	0.515272	1.73871	1.37794	0.283584	0.466408
OG1RF_RS09965	OG1RF_11948	selD	selenide, water dikinase SelD	1028417	0.514385	1.04405	0.672104	0.499258	0.675882
OG1RF_RS04810	OG1RF_10921	NA	lipoate--protein ligase family protein	1028194	0.512911	6.6595	24.7234	0.000448142	0.00468644
OG1RF_RS10200	OG1RF_11994	rnr	ribonuclease R	1028431	0.512808	8.71832	31.4087	0.000172249	0.0022934
OG1RF_RS05955	OG1RF_11148	dhaK	dihydroxyacetone kinase subunit DhaK	1028244	0.512513	6.92422	11.6703	0.00593451	0.029368
OG1RF_RS11270	OG1RF_12198	NA	DUF3955 domain-containing protein	3586535	0.511149	2.73335	1.99832	0.185722	0.351186
OG1RF_RS05310	NA	NA	hypothetical protein	NA	0.508528	6.01146	16.053	0.00215058	0.0144108
OG1RF_RS04840	OG1RF_10927	NA	DUF1273 domain-containing protein	3586165	0.507897	6.56153	16.5192	0.00195127	0.0133691
OG1RF_RS13790	NA	NA	hypothetical protein	NA	0.505897	0.740875	0.384304	0.548201	0.713711
OG1RF_RS11330	OG1RF_12209	NA	iron-sulfur cluster biosynthesis protein	1028484	0.50481	7.75951	22.3615	0.000657573	0.00624425
OG1RF_RS05080	OG1RF_10975	ruvX	Holliday junction resolvase RuvX	1028208	0.504151	8.38544	13.4691	0.00381931	0.021054
OG1RF_RS03625	OG1RF_10700	NA	hypothetical protein	1028145	0.503113	0.529378	0.347625	0.567624	0.730529
OG1RF_RS02075	OG1RF_10384	NA	hypothetical protein	1028076	0.503025	4.16025	4.85105	0.0503691	0.142657
OG1RF_RS01055	OG1RF_10211	dusB	tRNA dihydrouridine synthase DusB	1028037	0.502733	8.9804	14.8833	0.0027676	0.0170208
OG1RF_RS10300	OG1RF_12013	NA	glycine betaine/L-proline ABC transporter ATP-binding protein	1028437	0.502568	8.49971	1.48515	0.262139	0.443422
OG1RF_RS07925	OG1RF_11544	NA	Crp/Fnr family transcriptional regulator	1028323	0.501731	3.61631	3.30922	0.0967758	0.224593
OG1RF_RS01340	OG1RF_10239	NA	cation:proton antiporter	1028044	0.500211	7.47407	30.3652	0.000197825	0.00250609
OG1RF_RS02905	OG1RF_10553	NA	16S rRNA pseudouridine(516) synthase	1028116	0.498669	6.92769	19.8162	0.0010279	0.00856472
OG1RF_RS02395	OG1RF_10450	NA	WxL domain-containing protein	1028091	0.495109	1.01371	0.937728	0.404507	0.591436
OG1RF_RS05860	OG1RF_11130	NA	peptidase M4	3586211	0.494899	7.68083	17.3949	0.00163318	0.0118831
OG1RF_RS06535	OG1RF_11263	NA	hypothetical protein	1028266	0.493262	6.61267	11.5193	0.00616901	0.0301135
OG1RF_RS11295	OG1RF_12202	NA	2',3'-cyclic-nucleotide 2'-phosphodiesterase	3586539	0.488985	8.81197	16.9947	0.00177022	0.0126661
OG1RF_RS02665	OG1RF_10504	NA	DsbA family protein	3586025	0.486221	7.24739	18.6948	0.00126734	0.00988988
OG1RF_RS02360	OG1RF_10443	NA	DUF1827 family protein	3586001	0.486186	5.40687	6.10502	0.031497	0.103264
OG1RF_RS00345	OG1RF_10068	NA	SDR family oxidoreductase	1028011	0.48518	6.57047	9.31908	0.0112467	0.047083
OG1RF_RS01550	OG1RF_10281	NA	serine protease	3585937	0.483997	12.1401	6.45706	0.0280197	0.09523
OG1RF_RS10910	OG1RF_12132	NA	MFS transporter	3586515	0.483985	6.8228	8.94286	0.0125562	0.0511558
OG1RF_RS00350	OG1RF_10069	amaP	alkaline shock response membrane anchor protein AmaP	1028011	0.479853	6.86927	7.29076	0.0210026	0.0771688
OG1RF_RS02840	OG1RF_10540	NA	peptide ABC transporter substrate-binding protein	3586038	0.476972	6.76229	4.71297	0.0547029	0.149838
OG1RF_RS05085	OG1RF_10976	NA	DUF1292 domain-containing protein	1028208	0.471211	8.73805	10.4366	0.00821767	0.0369795
OG1RF_RS02615	OG1RF_10494	NA	MgtC/SapB family protein	1028100	0.470433	3.45816	1.00124	0.340827	0.528515
OG1RF_RS03445	OG1RF_10663	rsmA	16S rRNA (adenine(1518)-N(6)/adenine(1519)-N(6))-dimethyltransferase RsmA	1028138	0.469737	7.54108	19.9364	0.00100556	0.00845349
OG1RF_RS01650	OG1RF_10300	NA	NAD(P)H-binding protein	3585943	0.468267	3.38631	2.91889	0.116169	0.256029
OG1RF_RS05280	OG1RF_11015	NA	oxidoreductase	1028216	0.467941	7.51413	12.8361	0.00444133	0.0235564
OG1RF_RS05075	OG1RF_10974	ireB	regulatory phosphoprotein IreB	1028208	0.465608	7.56124	5.12701	0.0474997	0.136077
OG1RF_RS03360	OG1RF_10646	NA	GNAT family N-acetyltransferase	1028135	0.464806	7.25959	13.4943	0.00379686	0.0210006
OG1RF_RS05755	OG1RF_11109	NA	hypothetical protein	1028236	0.462852	2.44065	1.9774	0.187856	0.354184
OG1RF_RS07025	OG1RF_11361	trmFO	FADH(2)-oxidizing methylenetetrahydrofolate--tRNA-(uracil(54)-C(5))-methyltransferase TrmFO	3586295	0.462353	8.92253	26.2898	0.000352564	0.00389177
OG1RF_RS02000	OG1RF_10370	NA	hypothetical protein	3585969	0.461483	8.8652	3.53811	0.0948616	0.222348
OG1RF_RS00775	OG1RF_10154	rplB	50S ribosomal protein L2	1028029	0.461329	12.8749	10.6491	0.00775808	0.0355935
OG1RF_RS11400	OG1RF_12224	NA	ribonuclease J	1028488	0.461035	10.6025	20.6286	0.000887638	0.0079061
OG1RF_RS05315	OG1RF_11022	NA	ABC transporter substrate-binding protein	1028218	0.460795	5.84704	4.80799	0.0512322	0.14381
OG1RF_RS00430	OG1RF_10086	NA	hypothetical protein	3585890	0.459922	7.8349	10.1574	0.00887199	0.0389734
OG1RF_RS10705	OG1RF_12093	secE	preprotein translocase subunit SecE	1028457	0.459097	5.4242	6.12945	0.0312243	0.102839
OG1RF_RS04835	OG1RF_10926	recU	Holliday junction resolvase RecU	1028195	0.458483	7.29118	16.208	0.00208176	0.0140764
OG1RF_RS00300	OG1RF_10059	NA	LLM class flavin-dependent oxidoreductase	1028009	0.455842	1.85603	0.625047	0.446239	0.631516
OG1RF_RS01050	OG1RF_10210	NA	Hsp33 family molecular chaperone HslO	1028037	0.452088	8.67744	14.5284	0.00299506	0.0179628
OG1RF_RS06540	OG1RF_11264	NA	ATP-dependent DNA helicase RecQ	1028266	0.452068	7.24175	11.25	0.00661535	0.032059
OG1RF_RS11600	OG1RF_12265	NA	amidase	3586557	0.451727	6.37205	8.77511	0.0131986	0.0532688
OG1RF_RS10195	OG1RF_11993	smpB	SsrA-binding protein SmpB	1028431	0.451595	6.7106	16.0548	0.00214977	0.0144108
OG1RF_RS09335	OG1RF_11824	NA	hypothetical protein	3586441	0.450623	2.91696	2.7218	0.127816	0.272224
OG1RF_RS07010	OG1RF_11358	hslU	ATP-dependent protease ATPase subunit HslU	1028283	0.450021	8.27336	15.0929	0.00264292	0.0165791
OG1RF_RS10145	OG1RF_11984	NA	DUF1146 domain-containing protein	3586477	0.449532	6.10895	13.1653	0.00410389	0.0222229
OG1RF_RS02865	OG1RF_10545	NA	beta-galactosidase	1028114	0.44862	4.69499	0.667888	0.436922	0.621802
OG1RF_RS00810	OG1RF_10161	rplN	50S ribosomal protein L14	1028029	0.448393	11.2421	9.18825	0.0116827	0.0483499
OG1RF_RS10090	OG1RF_11972	NA	ABC transporter ATP-binding protein	1028424	0.448314	6.19806	6.02908	0.0323637	0.105152
OG1RF_RS01390	OG1RF_10249	NA	multidrug efflux SMR transporter	1028048	0.447251	1.90045	0.835134	0.380797	0.56757
OG1RF_RS12300	OG1RF_12401	NA	PTS system mannose/fructose/sorbose family transporter subunit IID	1028526	0.446073	0.954282	0.410311	0.535203	0.707126
OG1RF_RS08570	OG1RF_11672	NA	multidrug efflux MFS transporter	1028356	0.445932	4.00458	0.738746	0.412082	0.600007
OG1RF_RS08105	OG1RF_11580	NA	YihA family ribosome biogenesis GTP-binding protein	1028331	0.444884	7.89008	26.5528	0.000338999	0.00380554
OG1RF_RS04505	OG1RF_10860	NA	hypothetical protein	1028182	0.442832	3.43936	2.04904	0.180677	0.345184
OG1RF_RS05770	OG1RF_11112	NA	hypothetical protein	1028237	0.441692	0.952362	0.349942	0.566356	0.729625
OG1RF_RS02860	OG1RF_10544	NA	glucuronyl hydrolase	1028114	0.441462	3.46973	1.13022	0.311618	0.498841
OG1RF_RS06360	OG1RF_11228	NA	transglutaminase domain-containing protein	1028258	0.441081	1.89554	1.24214	0.323201	0.509353
OG1RF_RS04540	OG1RF_10867	NA	DUF805 domain-containing protein	3586142	0.440109	8.43909	14.5886	0.00295497	0.0178334
OG1RF_RS03185	OG1RF_10610	NA	helicase DnaB	1028128	0.438632	9.06489	21.5862	0.000750463	0.00689839
OG1RF_RS01355	OG1RF_10242	NA	heavy-metal-associated domain-containing protein	1028045	0.43745	3.05082	2.59103	0.136365	0.285438
OG1RF_RS03095	OG1RF_10591	NA	GNAT family N-acetyltransferase	3586052	0.436574	4.74469	2.67197	0.130992	0.277474
OG1RF_RS09175	OG1RF_11793	clpB	ATP-dependent chaperone ClpB	3586432	0.43485	9.96205	0.232195	0.645776	0.790541
OG1RF_RS10315	OG1RF_12016	NA	diacylglycerol kinase family lipid kinase	3586485	0.433402	7.74523	4.68643	0.0561561	0.152701
OG1RF_RS00285	OG1RF_10056	NA	LPXTG cell wall anchor domain-containing protein	3585881	0.431187	9.19637	2.26168	0.171281	0.334516
OG1RF_RS01020	OG1RF_10204	NA	hypothetical protein	1028035	0.430832	2.06457	1.20865	0.295569	0.48016
OG1RF_RS06455	OG1RF_11247	obgE	GTPase ObgE	3586254	0.429752	9.47631	14.4795	0.00302817	0.0180641
OG1RF_RS13845	NA	NA	hypothetical protein	NA	0.427683	0.658079	0.397142	0.545204	0.712322
OG1RF_RS03830	OG1RF_10740	sfsA	DNA/RNA nuclease SfsA	3586101	0.427376	5.10849	6.08589	0.0317127	0.103427
OG1RF_RS05590	OG1RF_11078	dnaK	molecular chaperone DnaK	1028230	0.426915	9.12817	0.406657	0.544802	0.712157
OG1RF_RS08525	OG1RF_11663	cydC	thiol reductant ABC exporter subunit CydC	1028354	0.426774	9.66215	14.5472	0.00298249	0.0179575
OG1RF_RS05320	OG1RF_11023	NA	ABC transporter permease	1028218	0.426643	6.04016	6.78227	0.0248865	0.0880573
OG1RF_RS05950	OG1RF_11147	dhaM	PTS-dependent dihydroxyacetone kinase phosphotransferase subunit DhaM	1028244	0.42641	5.22037	4.43276	0.0595722	0.159134
OG1RF_RS05275	OG1RF_11014	NA	glycoside hydrolase family 1 protein	1028216	0.426107	7.50878	12.8742	0.00440056	0.0233881
OG1RF_RS07930	OG1RF_11545	larA	nickel-dependent lactate racemase	1028324	0.424418	0.617865	0.269277	0.621341	0.774798
OG1RF_RS11125	OG1RF_12174	NA	nicotinate-nucleotide adenylyltransferase	1028478	0.423326	8.06296	14.3892	0.00309036	0.0183206
OG1RF_RS08230	OG1RF_11604	yeiL	transcriptional regulator YeiL	1028339	0.423317	4.19822	2.64444	0.132789	0.280452
OG1RF_RS06650	OG1RF_11287	pheA	prephenate dehydratase	1028269	0.423002	7.11946	6.58093	0.0266602	0.0921866
OG1RF_RS01620	OG1RF_10294	NA	PTS sugar transporter subunit IIA	1028060	0.422452	5.04632	6.96603	0.0233905	0.08403
OG1RF_RS00320	OG1RF_10063	NA	N-acetylmannosamine-6-phosphate 2-epimerase	3585884	0.42075	4.20611	2.87475	0.118658	0.260494
OG1RF_RS09435	OG1RF_11843	NA	diacylglycerol kinase family protein	1028394	0.419887	6.77418	8.24687	0.0154952	0.060827
OG1RF_RS07215	OG1RF_11400	NA	adenine phosphoribosyltransferase	1028290	0.419864	7.99152	13.7179	0.00360368	0.0202705
OG1RF_RS08545	OG1RF_11667	NA	AraC family transcriptional regulator	1028355	0.418585	7.66827	24.3707	0.000473736	0.00485579
OG1RF_RS01320	OG1RF_10235	NA	PTS sugar transporter subunit IIC	1028043	0.41805	0.398153	0.208863	0.656741	0.796414
OG1RF_RS02995	OG1RF_10571	NA	sugar kinase	1028119	0.416616	3.42411	2.18148	0.168315	0.329861
OG1RF_RS03440	OG1RF_10662	rnmV	ribonuclease M5	1028138	0.416415	6.96342	17.7805	0.00151287	0.0112292
OG1RF_RS05765	OG1RF_11111	NA	hypothetical protein	1028237	0.414666	1.93425	0.759769	0.402415	0.589584
OG1RF_RS01045	OG1RF_10209	hflB	ATP-dependent zinc metalloprotease FtsH	1028036	0.414386	11.3449	13.6239	0.00368341	0.0205492
OG1RF_RS10600	OG1RF_12072	mutY	A/G-specific adenine glycosylase	1028451	0.414207	6.98267	10.4291	0.00823435	0.0369902
OG1RF_RS08640	OG1RF_11684	NA	methionine ABC transporter ATP-binding protein	1028358	0.413986	1.91942	0.920922	0.358283	0.548249
OG1RF_RS06520	OG1RF_11260	NA	ECF transporter S component	3586258	0.413823	9.48858	0.554105	0.48144	0.660415
OG1RF_RS11190	OG1RF_12187	NA	acyl carrier protein	1028480	0.412677	9.92781	1.46687	0.262002	0.443422
OG1RF_RS10415	OG1RF_12036	NA	methyltransferase domain-containing protein	3586492	0.412193	6.71999	13.7681	0.00356193	0.0201323
OG1RF_RS09390	OG1RF_11834	NA	GNAT family N-acetyltransferase	1028392	0.410827	6.04695	9.52588	0.0105966	0.0451324
OG1RF_RS07660	OG1RF_11491	purN	phosphoribosylglycinamide formyltransferase	1028313	0.410793	1.791	1.08078	0.321301	0.50853
OG1RF_RS01735	OG1RF_10317	NA	TRAP transporter large permease	1028065	0.408224	1.4279	0.592438	0.463066	0.644744
OG1RF_RS08110	OG1RF_11581	clpX	ATP-dependent Clp protease ATP-binding subunit ClpX	1028331	0.40774	10.6954	16.0038	0.00217303	0.0145037
OG1RF_RS11850	OG1RF_12313	NA	PTS sugar transporter subunit IIC	1028507	0.407251	1.42176	0.91614	0.416735	0.604055
OG1RF_RS12505	OG1RF_12447	NA	DUF3298 domain-containing protein	1028535	0.405688	5.2607	3.25017	0.0994348	0.229732
OG1RF_RS01600	OG1RF_10290	NA	nitroreductase family protein	1028059	0.404778	6.12302	7.56013	0.0192415	0.0723786
OG1RF_RS07950	OG1RF_11549	NA	PTS system mannose/fructose/sorbose family transporter subunit IID	1028325	0.404553	0.193683	0.10632	0.750621	0.862509
OG1RF_RS06095	OG1RF_11175	NA	hypothetical protein	1028250	0.404552	0.137826	0.0916613	0.767843	0.875646
OG1RF_RS06545	OG1RF_11265	NA	LysM peptidoglycan-binding domain-containing protein	3586261	0.404032	10.0306	15.7269	0.0023045	0.0151079
OG1RF_RS01520	OG1RF_10275	NA	dicarboxylate/amino acid:cation symporter	1028056	0.403147	2.54398	0.940399	0.353451	0.542784
OG1RF_RS06450	OG1RF_11246	gap	type I glyceraldehyde-3-phosphate dehydrogenase	3586253	0.401282	6.38754	5.79487	0.0352244	0.111364
OG1RF_RS07475	OG1RF_11452	NA	ABC transporter ATP-binding protein	1028304	0.401008	0.709335	0.105701	0.751321	0.862851
OG1RF_RS11120	OG1RF_12173	NA	HD domain-containing protein	1028478	0.399435	8.3154	23.9398	0.000507396	0.00511955
OG1RF_RS13070	OG1RF_12553	NA	transcriptional regulator	1028561	0.399326	1.7323	0.992617	0.340962	0.528515
OG1RF_RS03175	OG1RF_10608	NA	dephospho-CoA kinase	1028127	0.398785	6.63359	9.3261	0.0112238	0.0470636
OG1RF_RS00765	OG1RF_10152	rplD	50S ribosomal protein L4	1028029	0.398681	11.4946	10.6821	0.00768936	0.0354039
OG1RF_RS11110	OG1RF_12171	NA	class I SAM-dependent methyltransferase	1028477	0.397852	8.76974	16.9115	0.00180042	0.0127411
OG1RF_RS04865	OG1RF_10932	nth	endonuclease III	1028196	0.397641	7.90346	16.9452	0.00178811	0.0127102
OG1RF_RS12510	OG1RF_12448	NA	sigma-70 family RNA polymerase sigma factor	1028535	0.39719	3.96685	2.25435	0.161978	0.322086
OG1RF_RS00755	OG1RF_10150	rpsJ	30S ribosomal protein S10	1028029	0.397014	12.0863	9.28984	0.0113424	0.0472573
OG1RF_RS00790	OG1RF_10157	rpsC	30S ribosomal protein S3	1028029	0.395267	12.5284	6.45763	0.0278218	0.094682
OG1RF_RS00275	OG1RF_10054	purR	pur operon repressor	3585879	0.395215	9.22314	6.54825	0.0274896	0.0937988
OG1RF_RS03180	OG1RF_10609	nrdR	transcriptional repressor NrdR	1028128	0.395177	7.33345	14.8521	0.00278673	0.0170977
OG1RF_RS13740	OG1RF_10691	NA	hypothetical protein	3586093	0.394907	1.41861	0.320511	0.582905	0.742428
OG1RF_RS08535	OG1RF_11665	cydB	cytochrome d ubiquinol oxidase subunit II	1028354	0.394867	10.0055	9.74452	0.00995755	0.0429388
OG1RF_RS12080	OG1RF_12357	gshAB	bifunctional glutamate--cysteine ligase/glutathione synthetase	3586604	0.394263	8.79524	10.4048	0.00828907	0.0371713
OG1RF_RS01290	OG1RF_10229	NA	elongation factor G-binding protein	3585923	0.392221	6.1525	5.25434	0.0430861	0.127628
OG1RF_RS07340	OG1RF_11425	NA	dihydroorotate dehydrogenase	1028298	0.391891	5.77303	0.305085	0.597913	0.755298
OG1RF_RS02735	OG1RF_10518	NA	MFS transporter	1028107	0.391458	7.85337	14.3862	0.00309245	0.0183206
OG1RF_RS13815	NA	NA	competence protein ComEA	NA	0.389787	1.27677	0.531567	0.517999	0.691468
OG1RF_RS08220	OG1RF_11602	NA	cation-translocating P-type ATPase	3586369	0.388913	11.3032	12.7942	0.00448658	0.023699
OG1RF_RS01595	OG1RF_10289	NA	MarR family transcriptional regulator	1028059	0.3875	5.88284	10.2979	0.00853521	0.0378231
OG1RF_RS01805	OG1RF_10331	menE	o-succinylbenzoate--CoA ligase	1028068	0.386923	8.8405	19.5505	0.00107937	0.00871559
OG1RF_RS01335	OG1RF_10238	NA	K+ transporter trk	1028044	0.386648	7.28657	11.0441	0.0069826	0.0333033
OG1RF_RS07330	OG1RF_11423	NA	orotate phosphoribosyltransferase	1028298	0.386483	6.05442	0.559051	0.477824	0.657199
OG1RF_RS07860	OG1RF_11531	NA	DUF5110 domain-containing protein	3586344	0.386177	1.9163	0.622259	0.447227	0.632286
OG1RF_RS00795	OG1RF_10158	rplP	50S ribosomal protein L16	1028029	0.386004	11.8265	7.17933	0.0217873	0.0792629
OG1RF_RS10205	OG1RF_11995	NA	alpha/beta fold hydrolase	1028431	0.384624	7.30252	9.64882	0.0102314	0.0438272
OG1RF_RS05420	OG1RF_11044	rbfA	30S ribosome-binding factor RbfA	1028222	0.383614	7.55328	13.0945	0.00417378	0.0224533
OG1RF_RS03385	OG1RF_10651	NA	VOC family protein	1028136	0.381538	5.12263	3.15295	0.104014	0.23734
OG1RF_RS02740	OG1RF_10519	NA	esterase family protein	1028107	0.380675	7.42346	8.88186	0.0127854	0.0519256
OG1RF_RS10230	OG1RF_11999	cadA	cadmium-translocating P-type ATPase	3586479	0.380442	6.78822	1.19772	0.304926	0.492573
OG1RF_RS08320	OG1RF_11622	dcm	DNA (cytosine-5-)-methyltransferase	1028342	0.378586	9.23626	18.0233	0.00144255	0.0108951
OG1RF_RS04000	OG1RF_10774	NA	NCS2 family permease	3586114	0.378482	6.86865	7.11718	0.0222404	0.0805707
OG1RF_RS00805	OG1RF_10160	rpsQ	30S ribosomal protein S17	1028029	0.377271	11.1565	6.13462	0.0311668	0.102815
OG1RF_RS03900	OG1RF_10755	NA	hypothetical protein	3586104	0.377041	5.17304	2.75183	0.12595	0.269758
OG1RF_RS02915	OG1RF_10555	NA	GNAT family N-acetyltransferase	3586044	0.376999	4.84036	3.93213	0.0734559	0.184928
OG1RF_RS09445	OG1RF_11845	NA	HDIG domain-containing protein	1028394	0.376913	9.54845	19.9258	0.00100751	0.00845349
OG1RF_RS04545	OG1RF_10868	NA	hypothetical protein	3586143	0.374782	5.27903	2.78053	0.124198	0.267336
OG1RF_RS00780	OG1RF_10155	rpsS	30S ribosomal protein S19	1028029	0.373471	11.1948	6.61323	0.0263657	0.0917824
OG1RF_RS05605	OG1RF_11082	NA	serine/threonine protein phosphatase	1028231	0.37222	5.16052	2.76015	0.125439	0.26933
OG1RF_RS03745	OG1RF_10723	ftsL	cell division protein FtsL	1028151	0.371258	7.73914	13.8499	0.00349519	0.0198921
OG1RF_RS00550	OG1RF_10110	NA	PLP-dependent aminotransferase family protein	1028018	0.369853	5.77714	1.00692	0.342966	0.530786
OG1RF_RS08070	OG1RF_11573	NA	UDP-N-acetylmuramate--L-alanine ligase	3586360	0.369123	10.008	13.4652	0.00382282	0.021054
OG1RF_RS05525	OG1RF_11065	ribF	riboflavin biosynthesis protein RibF	1028226	0.369095	7.9356	10.9509	0.00715689	0.0336179
OG1RF_RS04590	OG1RF_10877	NA	DUF898 family protein	3586147	0.368587	3.52007	1.42502	0.258212	0.439659
OG1RF_RS00785	OG1RF_10156	rplV	50S ribosomal protein L22	1028029	0.367594	11.5064	6.53432	0.0270923	0.0929342
OG1RF_RS04805	OG1RF_10920	NA	HD domain-containing protein	1028194	0.367191	7.47958	15.0841	0.00264801	0.0165791
OG1RF_RS10495	OG1RF_12052	NA	WxL domain-containing protein	1028445	0.366277	2.41468	1.33556	0.272815	0.45522
OG1RF_RS07350	OG1RF_11427	carB	carbamoyl-phosphate synthase large subunit	1028299	0.366093	8.2877	0.127334	0.732573	0.850022
OG1RF_RS01895	OG1RF_10349	NA	diaminopimelate epimerase	3585958	0.364097	6.94819	5.08041	0.0460584	0.133974
OG1RF_RS03260	OG1RF_10626	NA	hypothetical protein	3586063	0.362803	7.41713	12.1726	0.00522736	0.0267902
OG1RF_RS00760	OG1RF_10151	rplC	50S ribosomal protein L3	1028029	0.362705	12.6675	8.56181	0.0140732	0.0559249
OG1RF_RS11960	OG1RF_12334	pnp	polyribonucleotide nucleotidyltransferase	3586594	0.362436	11.209	7.4297	0.0200711	0.0744879
OG1RF_RS11135	OG1RF_12176	yqeH	ribosome biogenesis GTPase YqeH	1028478	0.36201	9.10666	17.0579	0.0017477	0.0125398
OG1RF_RS03940	OG1RF_10762	NA	hypothetical protein	1028160	0.359929	5.73465	5.03094	0.0469489	0.135531
OG1RF_RS09440	OG1RF_11844	ybeY	rRNA maturation RNase YbeY	1028394	0.359699	7.77899	7.26217	0.0212006	0.0776756
OG1RF_RS11805	OG1RF_12305	NA	PDZ domain-containing protein	3586577	0.35963	7.1709	3.36699	0.0954709	0.223083
OG1RF_RS01780	OG1RF_10326	NA	peptide MFS transporter	3585948	0.356904	8.46346	4.1453	0.0688833	0.17757
OG1RF_RS08215	OG1RF_11601	NA	GNAT family N-acetyltransferase	1028338	0.356458	5.9699	4.51274	0.0576632	0.155084
OG1RF_RS09735	OG1RF_11903	tsaD	tRNA (adenosine(37)-N6)-threonylcarbamoyltransferase complex transferase subunit TsaD	1028408	0.353492	8.6876	18.7986	0.00124258	0.00974625
OG1RF_RS00090	OG1RF_10017	NA	sigma-54-dependent transcriptional regulator	3585866	0.352744	7.43032	1.16572	0.311703	0.498841
OG1RF_RS13315	NA	NA	hypothetical protein	NA	0.352742	3.75485	1.22673	0.292167	0.476432
OG1RF_RS08595	OG1RF_11676	NA	ribose-phosphate diphosphokinase	3586389	0.35179	8.80086	6.04073	0.0322289	0.104846
OG1RF_RS00820	OG1RF_10163	rplE	50S ribosomal protein L5	1028029	0.351578	11.2126	4.94338	0.0485772	0.138646
OG1RF_RS07730	OG1RF_11505	NA	DUF2188 domain-containing protein	3586335	0.35147	5.49727	5.57441	0.0382014	0.118173
OG1RF_RS05415	OG1RF_11043	infB	translation initiation factor IF-2	1028222	0.351378	11.425	10.7149	0.00762192	0.035279
OG1RF_RS00545	OG1RF_10109	NA	MepB family protein	1028018	0.350918	3.98857	0.783757	0.396424	0.583454
OG1RF_RS04710	OG1RF_10901	NA	metallophosphoesterase	1028190	0.350461	7.58961	7.74128	0.0181565	0.0690697
OG1RF_RS13050	OG1RF_12549	NA	fructose-6-phosphate aldolase	1028561	0.350379	3.51374	2.11995	0.173917	0.337765
OG1RF_RS03270	OG1RF_10628	NA	type 2 isopentenyl-diphosphate Delta-isomerase	1028132	0.349974	8.35935	19.3509	0.00112008	0.00895715
OG1RF_RS11395	OG1RF_12223	NA	DNA-dependent RNA polymerase auxiliary subunit epsilon family protein	1028488	0.349869	7.78203	13.814	0.00352429	0.0200071
OG1RF_RS01615	OG1RF_10293	NA	BglG family transcription antiterminator	1028060	0.349441	6.46481	11.0631	0.00694774	0.0333033
OG1RF_RS05265	OG1RF_11012	NA	DUF5067 domain-containing protein	3586181	0.3483	6.58325	5.60167	0.0378172	0.117279
OG1RF_RS00800	OG1RF_10159	rpmC	50S ribosomal protein L29	1028029	0.34805	9.75778	6.12507	0.0312729	0.102839
OG1RF_RS03750	OG1RF_10724	NA	penicillin-binding protein	1028151	0.347483	10.31	7.18626	0.0217375	0.0792549
OG1RF_RS05560	OG1RF_11072	NA	LysR family transcriptional regulator	1028229	0.347359	3.47119	1.79299	0.208139	0.381023
OG1RF_RS00815	OG1RF_10162	rplX	50S ribosomal protein L24	1028029	0.347332	10.9532	4.53383	0.0571723	0.154311
OG1RF_RS04855	OG1RF_10930	NA	carboxypeptidase M32	1028196	0.346927	8.98733	16.0465	0.00215353	0.0144108
OG1RF_RS05335	OG1RF_11026	NA	threonine/serine exporter family protein	1028219	0.345593	5.92524	3.68281	0.0818504	0.199641
OG1RF_RS05055	OG1RF_10970	NA	permease	1028206	0.345355	5.19456	5.37302	0.0411911	0.123977
OG1RF_RS12715	OG1RF_12492	rpoC	DNA-directed RNA polymerase subunit beta'	3586644	0.344952	13.1341	9.74674	0.00995129	0.0429388
OG1RF_RS07375	OG1RF_11432	pyrR	bifunctional pyr operon transcriptional regulator/uracil phosphoribosyltransferase PyrR	1028299	0.344729	7.48092	0.0420416	0.843846	0.924758
OG1RF_RS03405	OG1RF_10655	NA	glucose transporter GlcU	3586075	0.344407	9.10443	5.95156	0.0332784	0.106913
OG1RF_RS03755	OG1RF_10725	NA	phospho-N-acetylmuramoyl-pentapeptide-transferase	1028151	0.344388	9.46512	7.29385	0.0209813	0.0771688
OG1RF_RS11105	OG1RF_12170	NA	nucleotidyltransferase	1028477	0.344049	8.05877	12.4484	0.00488194	0.0254749
OG1RF_RS06420	OG1RF_11240	NA	cation-translocating P-type ATPase	3586249	0.343697	10.5417	10.1042	0.00900361	0.0393508
OG1RF_RS03170	OG1RF_10607	mutM	DNA-formamidopyrimidine glycosylase	1028127	0.3431	6.91349	10.1723	0.00883547	0.0388791
OG1RF_RS10970	OG1RF_12144	NA	FAD/NAD(P)-binding protein	1028472	0.340378	7.39126	4.62253	0.0551627	0.150778
OG1RF_RS06310	OG1RF_11218	NA	hypothetical protein	1028257	0.340005	4.02907	3.48337	0.0894319	0.213307
OG1RF_RS06405	OG1RF_11237	NA	ribulose-phosphate 3-epimerase	3586248	0.339238	0.663627	0.163554	0.693821	0.822837
OG1RF_RS02690	OG1RF_10509	NA	bacteriocin	1028104	0.338687	0.62153	0.266954	0.671236	0.8083
OG1RF_RS04755	OG1RF_10910	NA	CBS domain-containing protein	3586157	0.338673	5.80477	5.25809	0.0430246	0.127592
OG1RF_RS10880	OG1RF_12126	recR	recombination protein RecR	3586513	0.338553	6.25522	6.59356	0.0265445	0.0919095
OG1RF_RS12860	OG1RF_12522	NA	hypothetical protein	1028553	0.338291	5.8576	2.06324	0.180028	0.344709
OG1RF_RS03540	OG1RF_10682	pgmB	beta-phosphoglucomutase	1028142	0.337088	2.32985	0.676353	0.428679	0.615838
OG1RF_RS08255	OG1RF_11608	NA	hypothetical protein	3586373	0.336708	5.12012	4.31444	0.0625406	0.165008
OG1RF_RS11140	OG1RF_12177	NA	YqeG family HAD IIIA-type phosphatase	1028478	0.335306	7.8904	9.48113	0.0107334	0.0454497
OG1RF_RS03840	OG1RF_10742	NA	DEAD/DEAH box helicase	1028155	0.334454	7.17126	5.43894	0.0401823	0.122411
OG1RF_RS03950	OG1RF_10764	NA	5'-methylthioadenosine/S-adenosylhomocysteine nucleosidase	1028160	0.334138	5.31161	3.82795	0.076828	0.191366
OG1RF_RS04700	OG1RF_10899	racE	glutamate racemase	1028190	0.330201	6.6857	5.90813	0.0338045	0.108199
OG1RF_RS06530	OG1RF_11262	NA	ferredoxin	3586260	0.32969	4.79707	2.13285	0.172723	0.336192
OG1RF_RS08530	OG1RF_11664	cydD	thiol reductant ABC exporter subunit CydD	1028354	0.327327	9.51219	6.71685	0.0254468	0.0894274
OG1RF_RS10535	OG1RF_12060	NA	1-acyl-sn-glycerol-3-phosphate acyltransferase	1028446	0.326896	7.18606	7.45114	0.0199318	0.074487
OG1RF_RS00355	OG1RF_10070	NA	DUF2273 domain-containing protein	1028011	0.326891	4.53105	2.50559	0.142344	0.293905
OG1RF_RS06445	OG1RF_11245	NA	transcriptional repressor	3586252	0.326733	8.68494	10.5009	0.00807523	0.0366579
OG1RF_RS03740	OG1RF_10722	rsmH	16S rRNA (cytosine(1402)-N(4))-methyltransferase RsmH	1028151	0.324147	9.5219	6.92624	0.023705	0.0849236
OG1RF_RS05730	OG1RF_11104	essB	type VII secretion protein EssB	1028236	0.324006	1.07402	0.174821	0.684078	0.816531
OG1RF_RS03430	OG1RF_10660	NA	AAA family ATPase	3586080	0.323725	7.87062	6.87278	0.0241357	0.0861083
OG1RF_RS03820	OG1RF_10738	NA	metal-dependent transcriptional regulator	1028154	0.323635	7.72577	11.4219	0.00632611	0.0307149
OG1RF_RS09795	OG1RF_11915	NA	isoprenyl transferase	1028410	0.323117	7.90678	11.0202	0.00702683	0.0333033
OG1RF_RS08540	OG1RF_11666	NA	cytochrome ubiquinol oxidase subunit I	1028354	0.322662	10.5944	5.36891	0.041255	0.123977
OG1RF_RS06365	OG1RF_11229	NA	peptide ABC transporter substrate-binding protein	1028258	0.322619	2.07385	0.701611	0.483423	0.662314
OG1RF_RS06745	OG1RF_11306	NA	NUDIX hydrolase	3586279	0.321816	5.27372	3.04552	0.109385	0.247193
OG1RF_RS08645	OG1RF_11685	NA	hypothetical protein	3586391	0.321693	3.56673	2.22185	0.164766	0.325873
OG1RF_RS10935	OG1RF_12137	NA	hydroxyethylthiazole kinase	1028470	0.321422	5.82398	2.61372	0.134831	0.283795
OG1RF_RS02855	OG1RF_10543	NA	hypothetical protein	1028113	0.321192	2.82668	0.87422	0.370281	0.557458
OG1RF_RS06880	OG1RF_11332	NA	CoA-binding protein	3586291	0.320412	7.62917	7.30072	0.0209341	0.0771367
OG1RF_RS10310	OG1RF_12015	NA	YcjF family protein	3586484	0.319954	6.41891	3.67868	0.0819992	0.199815
OG1RF_RS10210	NA	NA	hypothetical protein	NA	0.319745	1.01761	0.184506	0.675997	0.812623
OG1RF_RS05530	OG1RF_11066	NA	N-acetyltransferase	1028226	0.31956	7.63355	6.7891	0.0248289	0.0880495
OG1RF_RS01705	OG1RF_10311	NA	sugar kinase	1028064	0.317883	2.26115	0.732722	0.410643	0.598922
OG1RF_RS01455	OG1RF_10262	NA	DUF4822 domain-containing protein	3585934	0.317767	4.72894	2.84176	0.120562	0.262839
OG1RF_RS04815	OG1RF_10922	NA	DUF1934 domain-containing protein	3586162	0.315233	8.38259	7.72198	0.0182685	0.0693935
OG1RF_RS07355	OG1RF_11428	carA	glutamine-hydrolyzing carbamoyl-phosphate synthase small subunit	1028299	0.314427	6.71748	0.0597937	0.814401	0.908652
OG1RF_RS04860	OG1RF_10931	NA	DnaD domain protein	1028196	0.314326	8.1225	13.9961	0.00337945	0.019398
OG1RF_RS00085	OG1RF_10016	NA	ATP-binding cassette domain-containing protein	3585865	0.312606	10.7173	9.53745	0.0105616	0.0450918
OG1RF_RS00935	OG1RF_10186	NA	heavy metal-binding domain-containing protein	3585911	0.312206	5.9032	5.51367	0.0390745	0.120154
OG1RF_RS09790	OG1RF_11914	NA	phosphatidate cytidylyltransferase	1028410	0.312162	8.31293	13.2615	0.00401112	0.0218581
OG1RF_RS11130	OG1RF_12175	yhbY	ribosome assembly RNA-binding protein YhbY	1028478	0.31216	7.38023	6.47635	0.0276416	0.0941929
OG1RF_RS11970	OG1RF_12336	NA	peptide deformylase	3586596	0.311701	7.84504	13.5396	0.00375674	0.020913
OG1RF_RS12385	OG1RF_12419	NA	insulinase family protein	1028529	0.311638	8.21579	12.2439	0.00513538	0.026486
OG1RF_RS03460	OG1RF_10666	mgsA	methylglyoxal synthase	3586083	0.311567	6.07479	3.1124	0.106002	0.241024
OG1RF_RS02185	OG1RF_10406	cas2	CRISPR-associated endonuclease Cas2	1028081	0.308969	1.136	0.161747	0.69542	0.823599
OG1RF_RS09745	OG1RF_11905	rimI	ribosomal protein S18-alanine N-acetyltransferase	1028408	0.308267	7.06769	6.599	0.0264949	0.0919095
OG1RF_RS05370	OG1RF_11033	NA	LTA synthase family protein	3586189	0.308254	10.0428	10.6288	0.0078005	0.0357247
OG1RF_RS01350	OG1RF_10241	NA	copper-translocating P-type ATPase	1028045	0.308166	6.84499	6.28317	0.0295714	0.098686
OG1RF_RS11115	NA	rsfS	ribosome silencing factor	NA	0.307986	7.38968	9.8941	0.00954682	0.0415142
OG1RF_RS05940	OG1RF_11145	NA	helix-turn-helix domain-containing protein	3586217	0.307856	4.19712	2.40451	0.149856	0.305297
OG1RF_RS00305	OG1RF_10060	ruvA	Holliday junction branch migration protein RuvA	1028010	0.307665	7.19895	6.25174	0.0299007	0.099656
OG1RF_RS10940	OG1RF_12138	thiW	energy coupling factor transporter S component ThiW	1028470	0.307606	5.18982	1.08443	0.321629	0.508737
OG1RF_RS00830	OG1RF_10165	rpsH	30S ribosomal protein S8	1028029	0.307121	11.6612	2.69384	0.130108	0.276189
OG1RF_RS06635	OG1RF_11284	NA	prephenate dehydrogenase	1028269	0.306201	7.51819	2.53364	0.14195	0.293559
OG1RF_RS08590	OG1RF_11675	NA	cysteine desulfurase	3586388	0.30508	7.99117	4.24689	0.0643165	0.167977
OG1RF_RS03150	OG1RF_10603	NA	copper-translocating P-type ATPase	3586060	0.304932	7.34297	3.31297	0.0966101	0.22441
OG1RF_RS06640	OG1RF_11285	aroA	3-phosphoshikimate 1-carboxyvinyltransferase	1028269	0.304321	8.21985	2.79745	0.125646	0.26933
OG1RF_RS03985	OG1RF_10771	NA	hypothetical protein	3586111	0.30351	2.31486	0.812186	0.419975	0.607183
OG1RF_RS03380	OG1RF_10650	NA	LysR family transcriptional regulator	1028136	0.302856	4.08531	2.18515	0.167989	0.329472
OG1RF_RS02470	OG1RF_10465	rlmD	23S rRNA (uracil(1939)-C(5))-methyltransferase RlmD	1028095	0.302254	9.50688	11.5912	0.00605606	0.0297958
OG1RF_RS03275	OG1RF_10629	NA	phosphomevalonate kinase	1028132	0.301976	8.37644	11.827	0.00570224	0.0285998
OG1RF_RS12035	OG1RF_12349	pepT	peptidase T	1028513	0.301573	4.76193	1.5811	0.235185	0.415232
OG1RF_RS00835	OG1RF_10166	rplF	50S ribosomal protein L6	1028029	0.301524	12.2977	3.29899	0.0972301	0.225243
OG1RF_RS05610	OG1RF_11083	NA	RNA-binding transcriptional accessory protein	1028232	0.301293	10.1341	9.42805	0.0108984	0.0460728
OG1RF_RS13080	OG1RF_12555	NA	SDR family oxidoreductase	1028561	0.300687	2.15905	0.652145	0.43682	0.621802
OG1RF_RS07345	OG1RF_11426	NA	dihydroorotate dehydrogenase electron transfer subunit	1028298	0.300596	5.67295	0.116648	0.742954	0.856719
OG1RF_RS02330	OG1RF_10437	NA	AI-2E family transporter	3585997	0.299934	8.44434	13.5022	0.00378979	0.0210006
OG1RF_RS09225	OG1RF_11802	NA	hypothetical protein	1028384	0.299759	6.93735	6.74583	0.0251968	0.0889115
OG1RF_RS12910	OG1RF_12532	NA	aminotransferase class I/II-fold pyridoxal phosphate-dependent enzyme	1028557	0.299575	2.69172	1.10166	0.316884	0.5037
OG1RF_RS08315	OG1RF_11621	NA	NgoFVII family restriction endonuclease	1028342	0.299222	9.63259	6.3707	0.0286775	0.0965762
OG1RF_RS11900	OG1RF_12323	NA	hypothetical protein	3586587	0.298807	6.81531	3.39644	0.0930078	0.218598
OG1RF_RS04705	OG1RF_10900	NA	ribonuclease PH	1028190	0.298453	8.22758	8.92657	0.0126169	0.0513222
OG1RF_RS13060	OG1RF_12551	NA	PTS glucitol/sorbitol transporter subunit IIB	1028561	0.297778	3.49152	1.86711	0.199656	0.368994
OG1RF_RS03510	OG1RF_10676	pta	phosphate acetyltransferase	3586089	0.297701	10.6597	4.1453	0.0671052	0.173854
OG1RF_RS02135	OG1RF_10396	NA	hypothetical protein	3585983	0.297384	5.18906	3.65557	0.0828376	0.200722
OG1RF_RS01800	OG1RF_10330	menB	1,4-dihydroxy-2-naphthoyl-CoA synthase	1028068	0.29655	9.07063	13.7105	0.00360992	0.0202705
OG1RF_RS05410	OG1RF_11042	NA	YlxQ-related RNA-binding protein	1028222	0.295167	5.9628	2.16214	0.17005	0.332757
OG1RF_RS08780	OG1RF_11712	tagD	glycerol-3-phosphate cytidylyltransferase	1028364	0.29509	7.48443	7.47403	0.0197844	0.0741311
OG1RF_RS12095	OG1RF_12360	NA	glyoxalase	3586607	0.29504	6.97545	8.99587	0.0123611	0.0504403
OG1RF_RS12380	OG1RF_12418	NA	insulinase family protein	1028529	0.294733	8.54393	9.00655	0.0123222	0.0504403
OG1RF_RS11300	OG1RF_12203	NA	extracellular solute-binding protein	1028483	0.292788	9.98288	2.79747	0.124417	0.267584
OG1RF_RS11045	OG1RF_12158	NA	penicillin-binding protein 2	1028475	0.291685	9.64189	10.4403	0.00820939	0.0369795
OG1RF_RS02085	OG1RF_10386	NA	nitroreductase family protein	1028077	0.291256	4.86084	2.05034	0.18055	0.345184
OG1RF_RS02405	OG1RF_10452	NA	trigger factor	3586006	0.290975	12.0671	8.21976	0.0156255	0.0609678
OG1RF_RS12735	OG1RF_12496	NA	DNA-binding protein	1028548	0.289751	5.72922	2.83792	0.120786	0.262839
OG1RF_RS10055	OG1RF_11965	NA	glutamine amidotransferase	1028421	0.289655	7.66713	5.31876	0.0420446	0.125406
OG1RF_RS08240	OG1RF_11606	NA	multidrug effflux MFS transporter	3586371	0.288813	8.04961	4.19862	0.0656233	0.170528
OG1RF_RS09740	OG1RF_11904	rimI	ribosomal protein S18-alanine N-acetyltransferase	1028408	0.287742	6.55137	8.3233	0.0151349	0.0595935
OG1RF_RS06435	OG1RF_11243	NA	hypothetical protein	3586250	0.287395	9.35147	14.7906	0.00282499	0.0172505
OG1RF_RS00310	OG1RF_10061	ruvB	Holliday junction branch migration DNA helicase RuvB	1028010	0.287237	8.27767	6.4182	0.028206	0.0954099
OG1RF_RS02945	OG1RF_10561	NA	hypothetical protein	1028118	0.286842	1.35231	0.345101	0.602062	0.757859
OG1RF_RS02920	OG1RF_10556	NA	uridine kinase	3586045	0.286025	7.85499	5.17456	0.0444197	0.130234
OG1RF_RS08550	OG1RF_11668	topB	DNA topoisomerase III	1028355	0.285985	8.58955	12.3447	0.00500852	0.0260302
OG1RF_RS00840	OG1RF_10167	rplR	50S ribosomal protein L18	1028030	0.285886	11.3126	2.61513	0.134921	0.283795
OG1RF_RS04260	OG1RF_10811	NA	LPXTG cell wall anchor domain-containing protein	1028169	0.285607	7.08188	4.00322	0.0712589	0.181879
OG1RF_RS03165	OG1RF_10606	polA	DNA polymerase I	1028127	0.285131	9.46219	7.76696	0.0180087	0.0687098
OG1RF_RS05405	OG1RF_11041	NA	YlxR family protein	1028222	0.284711	6.22162	3.4634	0.090238	0.214036
OG1RF_RS10050	OG1RF_11964	NA	Mur ligase family protein	1028421	0.284701	8.37254	8.69232	0.0135301	0.0541835
OG1RF_RS00825	OG1RF_10164	NA	type Z 30S ribosomal protein S14	1028029	0.28356	9.90218	2.45934	0.14736	0.302087
OG1RF_RS12190	OG1RF_12379	NA	ATP-binding cassette domain-containing protein	1028520	0.283398	1.95208	0.464069	0.559903	0.724201
OG1RF_RS00770	OG1RF_10153	NA	50S ribosomal protein L23	1028029	0.283253	11.2	3.48065	0.0895412	0.213363
OG1RF_RS00735	OG1RF_10146	fusA	elongation factor G	1028028	0.283142	14.1485	2.33989	0.154925	0.312635
OG1RF_RS07570	OG1RF_11472	NA	ABC transporter permease	1028309	0.283037	9.73609	2.22909	0.166866	0.328445
OG1RF_RS05690	OG1RF_11096	NA	hypothetical protein	3586204	0.28299	7.56546	7.98833	0.0167929	0.0646437
OG1RF_RS09185	OG1RF_11795	purB	adenylosuccinate lyase	1028381	0.28253	9.31771	9.42162	0.0109186	0.0460828
OG1RF_RS07670	OG1RF_11493	NA	amidophosphoribosyltransferase	1028313	0.281684	2.75793	1.09668	0.388071	0.574763
OG1RF_RS06645	OG1RF_11286	NA	shikimate kinase	1028269	0.277932	6.56308	1.5949	0.234578	0.414726
OG1RF_RS08305	OG1RF_11618	NA	hypothetical protein	3586376	0.277929	1.90184	0.388461	0.546082	0.712749
OG1RF_RS07575	OG1RF_11473	ftsE	cell division ATP-binding protein FtsE	1028309	0.277356	9.08382	2.45411	0.148859	0.304195
OG1RF_RS10480	OG1RF_12049	NA	ABC transporter ATP-binding protein	3586497	0.276147	6.98526	6.51899	0.0272363	0.0933041
OG1RF_RS02805	OG1RF_10533	NA	LysM peptidoglycan-binding domain-containing protein	3586034	0.276015	11.058	2.25937	0.162337	0.322551
OG1RF_RS01680	OG1RF_10306	NA	DUF4811 domain-containing protein	1028063	0.275985	6.29487	1.12474	0.31448	0.501731
OG1RF_RS05065	OG1RF_10972	NA	threonine/serine exporter	1028207	0.274644	4.57368	1.46673	0.251768	0.434724
OG1RF_RS01515	OG1RF_10274	arcC	carbamate kinase	1028056	0.273671	1.7645	0.167456	0.690403	0.820291
OG1RF_RS02035	OG1RF_10376	NA	LysR family transcriptional regulator	3585973	0.273511	4.56078	0.798658	0.391029	0.577819
OG1RF_RS00990	OG1RF_10198	NA	aldehyde dehydrogenase family protein	3585917	0.27274	2.00259	0.329642	0.577665	0.737937
OG1RF_RS04535	OG1RF_10866	NA	thioredoxin domain-containing protein	3586141	0.272716	4.54913	0.581327	0.463071	0.644744
OG1RF_RS05520	OG1RF_11064	truB	tRNA pseudouridine(55) synthase TruB	1028226	0.272627	7.323	4.62801	0.0550414	0.150606
OG1RF_RS13800	OG1RF_11838	NA	hypothetical protein	3586444	0.271887	4.43741	0.936769	0.354344	0.543832
OG1RF_RS04830	OG1RF_10925	NA	PBP1A family penicillin-binding protein	1028195	0.270822	9.99991	7.59855	0.019005	0.0718738
OG1RF_RS00365	OG1RF_10072	NA	Asp23/Gls24 family envelope stress response protein	1028011	0.270509	7.10062	2.21047	0.166038	0.327387
OG1RF_RS09345	OG1RF_11825	sufB	Fe-S cluster assembly protein SufB	1028389	0.269432	9.6026	4.82331	0.0509231	0.143128
OG1RF_RS01235	OG1RF_10219	NA	methylphosphotriester-DNA--protein-cysteine methyltransferase family protein	3585920	0.267801	5.40671	1.49983	0.24681	0.428723
OG1RF_RS00960	OG1RF_10191	NA	ABC transporter substrate-binding protein/permease	1028033	0.266797	9.52233	1.87742	0.201394	0.370514
OG1RF_RS10500	OG1RF_12053	NA	WxL domain-containing protein	1028445	0.266787	2.20502	0.370281	0.555468	0.720238
OG1RF_RS06085	OG1RF_11173	NA	molybdenum cofactor guanylyltransferase	1028250	0.266511	0.658747	0.123632	0.731911	0.850022
OG1RF_RS12720	OG1RF_12493	rpoB	DNA-directed RNA polymerase subunit beta	3586645	0.266183	13.2853	5.12479	0.0452769	0.132297
OG1RF_RS10410	OG1RF_12035	trmL	tRNA (uridine(34)/cytosine(34)/5-carboxymethylaminomethyluridine(34)-2'-O)-methyltransferase TrmL	3586491	0.265934	7.54914	6.67414	0.0258207	0.0903529
OG1RF_RS04850	OG1RF_10929	NA	class I SAM-dependent RNA methyltransferase	1028196	0.264503	8.88251	8.76396	0.0132427	0.0533633
OG1RF_RS10305	OG1RF_12014	NA	ABC transporter permease/substrate binding protein	1028437	0.263465	8.09922	0.686057	0.432188	0.618227
OG1RF_RS04480	OG1RF_10855	NA	GNAT family N-acetyltransferase	1028181	0.263286	1.92988	0.473834	0.505786	0.681861
OG1RF_RS00865	OG1RF_10172	NA	adenylate kinase	1028030	0.261848	11.6109	2.68323	0.130266	0.276253
OG1RF_RS01610	OG1RF_10292	NA	PTS transporter subunit EIIC	1028060	0.261666	6.42257	2.7994	0.123063	0.265779
OG1RF_RS03765	OG1RF_10727	murG	undecaprenyldiphospho-muramoylpentapeptide beta-N-acetylglucosaminyltransferase	1028151	0.261576	8.47931	6.57019	0.026759	0.092281
OG1RF_RS04985	OG1RF_10956	dapA	4-hydroxy-tetrahydrodipicolinate synthase	1028202	0.260698	8.66998	7.10843	0.0223051	0.080692
OG1RF_RS01980	OG1RF_10366	NA	Tyrosine--tRNA ligase 1	3585965	0.260427	11.1638	2.50648	0.142281	0.293905
OG1RF_RS04605	OG1RF_10880	NA	class I SAM-dependent methyltransferase	3586150	0.260254	4.07568	1.58993	0.233968	0.413931
OG1RF_RS12745	OG1RF_12499	NA	chitin-binding protein	3586647	0.259424	9.14184	2.18432	0.17057	0.333523
OG1RF_RS09190	OG1RF_11796	purK	5-(carboxyamino)imidazole ribonucleotide synthase	1028381	0.259278	8.55299	9.30048	0.0113075	0.0472573
OG1RF_RS05820	OG1RF_11122	NA	hypothetical protein	1028238	0.25861	0.298075	0.0680081	0.799179	0.897988
OG1RF_RS09450	OG1RF_11846	phoH	phosphate starvation-inducible protein PhoH	1028394	0.258596	8.29443	11.1166	0.00685064	0.0331371
OG1RF_RS00845	OG1RF_10168	rpsE	30S ribosomal protein S5	1028030	0.258456	11.4928	2.62435	0.13412	0.282714
OG1RF_RS03945	OG1RF_10763	NA	endonuclease subunit UvrC	1028160	0.258422	6.08584	2.6514	0.132331	0.279715
OG1RF_RS00030	OG1RF_10004	recF	DNA replication/repair protein RecF	1027997	0.258292	8.49651	5.5577	0.0384393	0.118624
OG1RF_RS09350	OG1RF_11826	NA	SUF system NifU family Fe-S cluster assembly protein	1028389	0.257727	7.32855	6.76377	0.0250434	0.0884914
OG1RF_RS00880	OG1RF_10175	rpsM	30S ribosomal protein S13	1028031	0.257171	11.3412	3.97648	0.0720755	0.183601
OG1RF_RS10605	OG1RF_12073	recX	recombination regulator RecX	1028451	0.25694	6.20127	1.4618	0.252982	0.436216
OG1RF_RS08785	OG1RF_11713	NA	CDP-glycerol glycerophosphotransferase	1028364	0.256421	8.77567	5.00499	0.0474244	0.136077
OG1RF_RS12850	OG1RF_12520	NA	hypothetical protein	1028553	0.25518	5.65975	0.914211	0.360989	0.549289
OG1RF_RS09160	OG1RF_11790	lepA	elongation factor 4	3586431	0.255087	10.12	7.22076	0.0214915	0.0786297
OG1RF_RS10945	OG1RF_12139	NA	YbaB/EbfC family nucleoid-associated protein	1028471	0.255064	7.05351	7.47117	0.0198027	0.0741311
OG1RF_RS07800	OG1RF_11519	NA	glycosyltransferase family 8 protein	1028317	0.254915	2.95999	0.591444	0.458396	0.641407
OG1RF_RS11050	OG1RF_12159	thrS	threonine--tRNA ligase	1028475	0.253814	10.2975	4.27021	0.0636966	0.167203
OG1RF_RS09395	OG1RF_11835	NA	RNA methyltransferase	1028392	0.252712	6.44134	5.37618	0.0411421	0.123977
OG1RF_RS10160	OG1RF_11987	NA	F0F1 ATP synthase subunit gamma	1028429	0.252569	8.80974	5.36178	0.0413662	0.124098
OG1RF_RS08995	OG1RF_11757	NA	alpha-1,2-mannosidase	3586423	0.252525	5.04343	1.18163	0.300754	0.487357
OG1RF_RS02235	OG1RF_10417	NA	PBP1A family penicillin-binding protein	1028084	0.251714	8.0314	9.80312	0.00979418	0.0424469
OG1RF_RS06055	OG1RF_11167	alaS	alanine--tRNA ligase	3586227	0.251257	11.0452	8.23298	0.0155618	0.060861
OG1RF_RS03760	OG1RF_10726	NA	UDP-N-acetylmuramoyl-L-alanine--D-glutamate ligase	1028151	0.250508	8.621	3.64763	0.0831283	0.201237
OG1RF_RS08455	OG1RF_11648	NA	type II secretion system protein	1028350	0.249136	0.133642	0.0619855	0.809118	0.904349
OG1RF_RS12825	OG1RF_12515	NA	non-canonical purine NTP pyrophosphatase	1028552	0.249133	5.44649	1.78069	0.209592	0.382879
OG1RF_RS09105	OG1RF_11779	NA	hypothetical protein	3586429	0.249113	2.28631	0.161014	0.696409	0.824121
OG1RF_RS10710	OG1RF_12094	rpmG	50S ribosomal protein L33	1028457	0.248705	7.54862	2.99369	0.112101	0.250481
OG1RF_RS00870	OG1RF_10173	infA	translation initiation factor IF-1	1028031	0.248067	11.5884	3.02331	0.110539	0.248495
OG1RF_RS10140	OG1RF_11983	murA	UDP-N-acetylglucosamine 1-carboxyvinyltransferase	1028428	0.247272	11.1831	5.07452	0.0461634	0.134128
OG1RF_RS06630	OG1RF_11283	aroC	chorismate synthase	1028269	0.246727	7.21742	2.27361	0.160355	0.319704
OG1RF_RS05495	OG1RF_11059	NA	phage tail family protein	1028225	0.246212	4.86484	0.103166	0.757298	0.86745
OG1RF_RS00585	OG1RF_10116	NA	type I pantothenate kinase	3585903	0.245954	8.65862	4.3969	0.0604532	0.160814
OG1RF_RS00230	OG1RF_10045	NA	Mini-ribonuclease 3	1028006	0.245495	5.74394	1.97059	0.188559	0.354991
OG1RF_RS11655	OG1RF_12276	NA	PucR family transcriptional regulator	3586562	0.245328	6.11899	1.30714	0.27798	0.460862
OG1RF_RS05615	OG1RF_11084	NA	SprT family protein	1028232	0.245258	7.38621	4.19148	0.0658194	0.170866
OG1RF_RS03770	OG1RF_10728	NA	cell division protein DivIB	1028151	0.244978	9.2534	6.67082	0.0258501	0.0903529
OG1RF_RS11950	OG1RF_12333	mreC	rod shape-determining protein MreC	1028509	0.244462	7.84643	5.77894	0.03543	0.111659
OG1RF_RS00895	OG1RF_10178	rplQ	50S ribosomal protein L17	1028031	0.243788	11.0205	2.71976	0.127944	0.272224
OG1RF_RS10155	OG1RF_11986	atpD	F0F1 ATP synthase subunit beta	1028429	0.243582	9.78776	5.7022	0.0364402	0.114271
OG1RF_RS03815	OG1RF_10737	NA	glucose-6-phosphate dehydrogenase	1028154	0.241576	9.11812	5.50464	0.0392065	0.120417
OG1RF_RS04995	OG1RF_10958	NA	multifunctional 2',3'-cyclic-nucleotide 2'-phosphodiesterase/5'-nucleotidase/3'-nucleotidase	1028203	0.241475	7.86437	5.2154	0.0437308	0.129389
OG1RF_RS06510	OG1RF_11258	scpB	SMC-Scp complex subunit ScpB	1028265	0.240994	6.57864	4.24317	0.064416	0.168067
OG1RF_RS01750	OG1RF_10320	rhaA	L-rhamnose isomerase	1028066	0.240939	0.395525	0.0410549	0.843209	0.924452
OG1RF_RS00740	OG1RF_10147	tuf	elongation factor Tu	3585908	0.240691	14.4877	2.97219	0.113251	0.251962
OG1RF_RS02815	OG1RF_10535	NA	DUF3955 domain-containing protein	3586036	0.240599	3.51013	1.10039	0.317152	0.503816
OG1RF_RS09900	OG1RF_11934	prmC	peptide chain release factor N(5)-glutamine methyltransferase	1028415	0.240344	7.64946	5.45066	0.0400061	0.122146
OG1RF_RS05375	OG1RF_11034	NA	class I SAM-dependent rRNA methyltransferase	3586190	0.238643	7.91062	4.51114	0.0577007	0.155084
OG1RF_RS04375	OG1RF_10834	NA	hypothetical protein	3586130	0.238023	6.12177	2.80493	0.122732	0.265509
OG1RF_RS12820	OG1RF_12514	folP	dihydropteroate synthase	1028552	0.237087	6.12941	2.86752	0.119072	0.260868
OG1RF_RS03255	OG1RF_10625	yajC	preprotein translocase subunit YajC	3586062	0.237033	9.89391	9.3813	0.0110462	0.046421
OG1RF_RS09355	OG1RF_11827	sufS	cysteine desulfurase	1028389	0.236822	8.98532	6.6154	0.026346	0.0917824
OG1RF_RS10930	OG1RF_12136	NA	thiamine phosphate synthase	1028470	0.236645	5.69201	1.10865	0.315427	0.50231
OG1RF_RS10135	OG1RF_11982	NA	DNA-directed RNA polymerase subunit beta	1028428	0.235804	6.67734	2.94848	0.114538	0.253732
OG1RF_RS05070	OG1RF_10973	NA	threonine/serine exporter family protein	1028207	0.235306	5.50228	1.62097	0.229752	0.408131
OG1RF_RS04465	OG1RF_10852	NA	LacI family DNA-binding transcriptional regulator	1028179	0.234463	6.66547	2.95777	0.114032	0.252956
OG1RF_RS09430	OG1RF_11842	NA	GTPase Era	1028394	0.234299	8.96403	7.59008	0.0190568	0.0719646
OG1RF_RS06440	OG1RF_11244	NA	S1 RNA-binding protein	3586251	0.233572	8.29986	9.09976	0.011989	0.0492332
OG1RF_RS09895	OG1RF_11933	NA	threonylcarbamoyl-AMP synthase	1028415	0.233153	8.10326	4.79283	0.0515404	0.144391
OG1RF_RS11275	OG1RF_12199	NA	peptidylprolyl isomerase	3586536	0.233072	8.67595	7.18391	0.0217545	0.0792549
OG1RF_RS06045	OG1RF_11165	NA	DEAD/DEAH box helicase	1028247	0.233014	9.86052	4.46857	0.0587081	0.157306
OG1RF_RS05400	OG1RF_11040	nusA	transcription termination/antitermination protein NusA	1028222	0.232703	9.97982	5.01015	0.0473294	0.136077
OG1RF_RS12085	OG1RF_12358	NA	cysteine hydrolase	3586605	0.232581	1.13461	0.170977	0.687359	0.818556
OG1RF_RS13605	OG1RF_12219	NA	hypothetical protein	1028486	0.232266	2.24304	0.336102	0.574016	0.735317
OG1RF_RS03735	OG1RF_10721	mraZ	division/cell wall cluster transcriptional repressor MraZ	1028151	0.232173	9.13709	4.39875	0.0604074	0.160814
OG1RF_RS10150	OG1RF_11985	NA	F0F1 ATP synthase subunit epsilon	1028429	0.231358	8.82887	6.5966	0.0265168	0.0919095
OG1RF_RS11440	OG1RF_12232	NA	thiol peroxidase	1028491	0.230988	8.62396	3.6649	0.0824978	0.200274
OG1RF_RS07015	OG1RF_11359	hslV	HslU--HslV peptidase proteolytic subunit	1028283	0.230965	6.55235	2.45814	0.14581	0.299147
OG1RF_RS06780	OG1RF_11312	NA	NUDIX domain-containing protein	3586281	0.230716	4.14833	1.34189	0.271744	0.454592
OG1RF_RS01460	OG1RF_10263	NA	DUF4822 domain-containing protein	1028052	0.229539	4.3476	1.2697	0.284304	0.467148
OG1RF_RS12700	OG1RF_12489	NA	DUF5105 domain-containing protein	3586641	0.229221	6.03496	2.12811	0.173161	0.336549
OG1RF_RS08990	OG1RF_11756	NA	FUSC family protein	3586422	0.229074	5.5948	0.878561	0.369342	0.557249
OG1RF_RS02895	OG1RF_10551	NA	DUF960 domain-containing protein	3586042	0.2285	5.14517	1.43904	0.25602	0.438162
OG1RF_RS03425	OG1RF_10659	NA	hypothetical protein	3586079	0.228074	4.43179	0.684541	0.425981	0.613669
OG1RF_RS03790	OG1RF_10732	NA	cell division protein SepF	1028152	0.226686	10.2397	6.41674	0.0282203	0.0954099
OG1RF_RS00650	OG1RF_10129	NA	hypothetical protein	1028024	0.226397	2.91789	0.659921	0.434178	0.619603
OG1RF_RS12650	OG1RF_12477	NA	PTS sugar transporter subunit IIB	1028544	0.226048	2.22717	0.123252	0.732596	0.850022
OG1RF_RS12985	OG1RF_12536	NA	HAMP domain-containing histidine kinase	1028558	0.225164	7.45849	3.91404	0.0740282	0.185465
OG1RF_RS11790	OG1RF_12303	NA	LPXTG cell wall anchor domain-containing protein	3586575	0.222267	4.62013	1.52772	0.242736	0.425076
OG1RF_RS11255	OG1RF_12195	NA	hypothetical protein	1028482	0.221687	8.52832	4.69891	0.0535008	0.147774
OG1RF_RS04990	OG1RF_10957	NA	ribonuclease J	1028202	0.22097	10.5059	5.8541	0.0344731	0.109525
OG1RF_RS00315	OG1RF_10062	NA	hypothetical protein	3585883	0.220831	1.59973	0.148456	0.707516	0.83372
OG1RF_RS11945	OG1RF_12332	mreD	rod shape-determining protein MreD	1028509	0.219998	6.48215	2.48925	0.143526	0.295871
OG1RF_RS00370	OG1RF_10073	NA	GlsB/YeaQ/YmgE family stress response membrane protein	1028011	0.219731	6.32599	1.95477	0.190201	0.356146
OG1RF_RS08200	OG1RF_11599	NA	GntR family transcriptional regulator	3586368	0.219196	7.02346	5.53185	0.0388107	0.119485
OG1RF_RS09220	OG1RF_11801	NA	hypothetical protein	1028384	0.219166	3.5029	1.15437	0.3082	0.496115
OG1RF_RS03080	OG1RF_10588	NA	YhgE/Pip domain-containing protein	1028124	0.218932	8.8012	5.15334	0.0447827	0.131149
OG1RF_RS00885	OG1RF_10176	rpsK	30S ribosomal protein S11	1028031	0.218745	11.6687	2.93137	0.115478	0.254939
OG1RF_RS01525	OG1RF_10276	allD	ureidoglycolate dehydrogenase	1028056	0.218227	2.90297	0.760162	0.402297	0.589584
OG1RF_RS06355	OG1RF_11227	NA	dipeptide epimerase	1028258	0.218146	1.07572	0.10515	0.751946	0.862851
OG1RF_RS08635	OG1RF_11683	NA	ABC transporter permease	1028358	0.217467	0.849027	0.0550503	0.818899	0.90977
OG1RF_RS08615	OG1RF_11680	NA	ABC-F family ATP-binding cassette domain-containing protein	3586390	0.216511	6.24565	3.47015	0.0899645	0.213976
OG1RF_RS11775	OG1RF_12300	NA	sigma-70 family RNA polymerase sigma factor	1028505	0.216466	2.7314	0.271461	0.612898	0.767757
OG1RF_RS00035	OG1RF_10005	gyrB	DNA topoisomerase (ATP-hydrolyzing) subunit B	1027997	0.216347	9.73927	3.79185	0.0780406	0.192898
OG1RF_RS11840	OG1RF_12311	NA	peptide ABC transporter substrate-binding protein	3586581	0.215817	10.9498	2.4852	0.14382	0.296025
OG1RF_RS04390	OG1RF_10837	NA	AAA family ATPase	3586131	0.215314	3.86261	0.620745	0.447765	0.632569
OG1RF_RS04430	OG1RF_10845	NA	VOC family protein	3586134	0.214475	5.31541	2.06005	0.179605	0.344665
OG1RF_RS06655	OG1RF_11288	NA	LCP family protein	3586269	0.214445	7.92819	5.00014	0.047514	0.136077
OG1RF_RS03620	OG1RF_10699	NA	cutinase family protein	1028145	0.214442	3.73299	0.693933	0.42292	0.61028
OG1RF_RS07490	OG1RF_11455	NA	YtxH domain-containing protein	1028305	0.213814	9.08377	4.60563	0.0555388	0.151646
OG1RF_RS05600	OG1RF_11080	dnaJ	molecular chaperone DnaJ	1028231	0.213421	9.30354	0.56261	0.474731	0.653989
OG1RF_RS01470	OG1RF_10266	NA	amidohydrolase family protein	1028052	0.212943	6.70878	2.32966	0.155748	0.313559
OG1RF_RS02045	OG1RF_10378	NA	NAD-dependent epimerase/dehydratase family protein	1028075	0.211571	2.62824	0.40586	0.537385	0.708197
OG1RF_RS06615	OG1RF_11280	aroE	shikimate dehydrogenase	1028269	0.211557	7.42013	1.78117	0.209536	0.382879
OG1RF_RS08410	OG1RF_11640	NA	DNA-3-methyladenine glycosylase	1028348	0.211092	6.33751	4.70234	0.0534277	0.147756
OG1RF_RS07495	OG1RF_11456	NA	DUF948 domain-containing protein	1028305	0.210578	8.14926	4.82463	0.0508965	0.143128
OG1RF_RS01905	OG1RF_10351	nagB	glucosamine-6-phosphate deaminase	3585960	0.209731	6.16479	2.35115	0.154026	0.311063
OG1RF_RS11905	OG1RF_12324	thiT	energy-coupled thiamine transporter ThiT	3586588	0.20941	6.61101	2.60342	0.135525	0.284712
OG1RF_RS07545	OG1RF_11466	NA	phosphate ABC transporter ATP-binding protein	1028308	0.208765	8.27461	3.46423	0.0902044	0.214036
OG1RF_RS08415	OG1RF_11641	NA	replication-associated recombination protein A	3586378	0.208559	7.35803	1.90891	0.195073	0.363283
OG1RF_RS10965	OG1RF_12143	NA	DUF3042 family protein	3586518	0.208342	7.21391	5.42602	0.0403775	0.122429
OG1RF_RS11780	OG1RF_12301	gst	DinB family glutathione transferase	3586573	0.20821	4.88183	1.32749	0.274186	0.456623
OG1RF_RS04780	OG1RF_10915	NA	aldo/keto reductase	1028193	0.207934	7.79595	2.36789	0.152702	0.308631
OG1RF_RS02375	OG1RF_10446	NA	hypothetical protein	3586004	0.207673	5.06433	0.917603	0.359116	0.548656
OG1RF_RS01685	OG1RF_10307	NA	multidrug efflux MFS transporter	1028063	0.207172	6.26368	0.486245	0.502992	0.679899
OG1RF_RS10950	OG1RF_12140	dnaX	DNA polymerase III subunit gamma/tau	1028471	0.207056	9.66484	6.56139	0.0268403	0.0923973
OG1RF_RS08440	OG1RF_11645	NA	class I SAM-dependent methyltransferase	1028349	0.206852	9.3649	3.32065	0.0962712	0.223824
OG1RF_RS01035	OG1RF_10207	tilS	tRNA lysidine(34) synthetase TilS	1028036	0.205697	7.96167	6.78657	0.0248502	0.0880495
OG1RF_RS10975	OG1RF_12145	NA	DUF488 domain-containing protein	1028472	0.205661	5.07834	1.50431	0.246149	0.428439
OG1RF_RS06550	OG1RF_11266	NA	(d)CMP kinase	3586262	0.205438	8.60808	4.43583	0.0594975	0.159134
OG1RF_RS13670	NA	NA	hypothetical protein	NA	0.205428	4.87849	1.42885	0.25761	0.439212
OG1RF_RS09380	OG1RF_11832	NA	elongation factor Ts	1028391	0.203356	12.0475	3.49412	0.0890015	0.212862
OG1RF_RS00195	OG1RF_10038	NA	dUTP diphosphatase	3585875	0.201853	7.39101	4.23616	0.0646041	0.168388
OG1RF_RS03575	OG1RF_10689	NA	nucleotide pyrophosphohydrolase	1028144	0.201249	5.35219	1.57458	0.236091	0.416262
OG1RF_RS02335	OG1RF_10438	NA	HlyC/CorC family transporter	3585998	0.200046	10.3175	5.95291	0.0332623	0.106913
OG1RF_RS06505	OG1RF_11257	NA	segregation/condensation protein A	1028265	0.199325	7.72189	3.97336	0.0721716	0.183664
OG1RF_RS06680	OG1RF_11293	NA	sodium:proton antiporter	1028271	0.199124	8.69129	4.13386	0.0674285	0.174517
OG1RF_RS06115	OG1RF_11179	NA	molybdopterin molybdotransferase MoeA	1028250	0.19905	2.00016	0.1639	0.693516	0.822837
OG1RF_RS02040	OG1RF_10377	NA	TDT family transporter	1028075	0.198943	2.30918	0.215548	0.651698	0.794401
OG1RF_RS06185	OG1RF_11193	trxA	thioredoxin	1028253	0.198461	7.50624	1.94761	0.190952	0.357154
OG1RF_RS10870	OG1RF_12125	NA	dTMP kinase	1028468	0.198277	8.08665	3.94477	0.073059	0.184543
OG1RF_RS03795	OG1RF_10733	NA	YggT family protein	1028153	0.197278	8.56583	3.89686	0.0745765	0.186658
OG1RF_RS08420	OG1RF_11642	NA	hypothetical protein	3586379	0.197166	5.95183	2.56437	0.138196	0.288569
OG1RF_RS10955	OG1RF_12141	NA	UDP-glucose--hexose-1-phosphate uridylyltransferase	1028471	0.196706	8.27447	5.64919	0.0371587	0.115784
OG1RF_RS00855	OG1RF_10170	rplO	50S ribosomal protein L15	1028030	0.195506	11.6784	0.903997	0.363575	0.551338
OG1RF_RS12290	OG1RF_12399	NA	PTS fructose transporter subunit IIA	1028525	0.195482	1.22209	0.193651	0.729174	0.848786
OG1RF_RS06705	OG1RF_11298	lexA	transcriptional repressor LexA	3586271	0.195207	8.11575	3.06282	0.108497	0.245832
OG1RF_RS04200	NA	NA	conjugal transfer protein	NA	0.194969	0.884512	0.0991059	0.777414	0.882276
OG1RF_RS09230	OG1RF_11804	NA	Gfo/Idh/MocA family oxidoreductase	3586434	0.194783	6.35571	1.04311	0.329495	0.517062
OG1RF_RS09075	OG1RF_11773	NA	sugar ABC transporter permease	1028375	0.194605	0.887811	0.107961	0.777414	0.882276
OG1RF_RS02755	OG1RF_10522	NA	ABC transporter ATP-binding protein	1028108	0.194293	7.85022	1.26457	0.286265	0.469206
OG1RF_RS08775	OG1RF_11711	NA	CDP-glycerol glycerophosphotransferase	1028364	0.194241	9.05526	2.37115	0.152446	0.30839
OG1RF_RS09595	OG1RF_11875	NA	acyl-CoA thioesterase	3586451	0.194227	6.68843	1.33659	0.27264	0.45522
OG1RF_RS00040	OG1RF_10006	gyrA	DNA gyrase subunit A	1027997	0.192344	10.4743	3.7121	0.0808049	0.198026
OG1RF_RS12855	OG1RF_12521	NA	ImmA/IrrE family metallo-endopeptidase	1028553	0.191875	6.67007	0.609765	0.453433	0.638266
OG1RF_RS00420	OG1RF_10084	fss1	fibrinogen-binding MSCRAMM adhesin Fss1	3585888	0.191846	4.46462	1.14267	0.308463	0.496115
OG1RF_RS03680	OG1RF_10711	nusB	transcription antitermination factor NusB	1028148	0.19102	7.85642	2.9567	0.11409	0.252956
OG1RF_RS00725	OG1RF_10144	rpsL	30S ribosomal protein S12	1028028	0.190309	12.876	1.16589	0.303836	0.491119
OG1RF_RS09135	OG1RF_11785	mmsA	CoA-acylating methylmalonate-semialdehyde dehydrogenase	1028379	0.190098	2.18902	0.138331	0.717161	0.841125
OG1RF_RS07020	OG1RF_11360	xerC	tyrosine recombinase XerC	1028283	0.189825	6.78544	2.31403	0.157015	0.315323
OG1RF_RS04500	OG1RF_10859	NA	Y-family DNA polymerase	1028182	0.189751	5.4937	1.29478	0.279851	0.462775
OG1RF_RS12375	OG1RF_12417	NA	helix-turn-helix domain-containing protein	3586617	0.189655	9.17706	3.30673	0.0968859	0.224647
OG1RF_RS09560	OG1RF_11868	NA	DUF871 domain-containing protein	1028401	0.189633	2.27151	0.18052	0.679291	0.813524
OG1RF_RS10395	OG1RF_12032	NA	diacylglycerol kinase family lipid kinase	3586490	0.188847	7.42645	3.79395	0.0779695	0.192898
OG1RF_RS00730	OG1RF_10145	rpsG	30S ribosomal protein S7	1028028	0.188585	12.4784	1.13575	0.309862	0.497909
OG1RF_RS12845	OG1RF_12519	gor	glutathione-disulfide reductase	3586655	0.188417	8.4943	1.32623	0.275461	0.457804
OG1RF_RS00890	OG1RF_10177	NA	DNA-directed RNA polymerase subunit alpha	1028031	0.18798	13.2658	1.59933	0.23268	0.412217
OG1RF_RS10400	OG1RF_12033	NA	ATP-dependent RecD-like DNA helicase	1028441	0.187821	9.02888	3.94384	0.0730883	0.184543
OG1RF_RS04005	OG1RF_10775	NA	multidrug efflux MFS transporter	3586115	0.187803	6.71113	3.01688	0.110875	0.248819
OG1RF_RS09890	OG1RF_11932	NA	serine hydroxymethyltransferase	1028415	0.187277	9.68787	3.95706	0.0726762	0.184222
OG1RF_RS08225	OG1RF_11603	NA	hypothetical protein	3586370	0.18719	3.45088	0.702781	0.420068	0.607183
OG1RF_RS01900	OG1RF_10350	NA	LytR family transcriptional regulator	3585959	0.18667	10.0495	1.40759	0.26097	0.442314
OG1RF_RS09775	OG1RF_11911	NA	HAD family hydrolase	3586461	0.186592	4.33398	0.699003	0.421282	0.608257
OG1RF_RS07285	OG1RF_11414	NA	response regulator transcription factor	1028294	0.186116	6.68126	2.06638	0.178993	0.344665
OG1RF_RS02950	OG1RF_10562	NA	DUF4312 family protein	1028118	0.184209	0.488142	0.0324341	0.860422	0.93499
OG1RF_RS03835	OG1RF_10741	NA	Gfo/Idh/MocA family oxidoreductase	1028155	0.183355	6.68144	1.37074	0.266939	0.448896
OG1RF_RS11930	OG1RF_12329	NA	low molecular weight phosphotyrosine protein phosphatase	1028508	0.18303	5.74368	1.41318	0.260082	0.441097
OG1RF_RS07420	OG1RF_11441	NA	type I 3-dehydroquinate dehydratase	1028301	0.182902	6.40128	2.14796	0.171338	0.334516
OG1RF_RS10670	OG1RF_12086	sdaAA	L-serine ammonia-lyase, iron-sulfur-dependent, subunit alpha	1028455	0.18267	6.24994	2.68537	0.130128	0.276189
OG1RF_RS08235	OG1RF_11605	NA	DUF3224 family protein	1028339	0.181738	6.02976	1.26455	0.285231	0.468076
OG1RF_RS01380	OG1RF_10247	NA	ring-cleaving dioxygenase	1028047	0.180579	4.01986	0.527986	0.48295	0.662133
OG1RF_RS12470	OG1RF_12440	NA	competence/damage-inducible protein A	3586627	0.180163	6.7424	1.17266	0.302505	0.489274
OG1RF_RS09975	OG1RF_11950	mocA	molybdenum cofactor cytidylyltransferase	1028417	0.179373	0.493438	0.0366858	0.851669	0.928816
OG1RF_RS08790	OG1RF_11714	NA	glycosyltransferase family 2 protein	1028364	0.17893	8.75888	2.81143	0.122346	0.265339
OG1RF_RS08275	OG1RF_11612	NA	SIS domain-containing protein	1028340	0.178823	1.24085	0.0702163	0.796025	0.896537
OG1RF_RS02030	OG1RF_10375	NA	DUF4809 family protein	1028074	0.17842	3.57448	0.441741	0.520261	0.694129
OG1RF_RS00055	OG1RF_10009	rpsR	30S ribosomal protein S18	1027998	0.178185	10.786	3.48329	0.0894352	0.213307
OG1RF_RS08025	OG1RF_11564	rplS	50S ribosomal protein L19	3586355	0.178157	11.211	2.60265	0.135577	0.284712
OG1RF_RS09000	OG1RF_11758	NA	response regulator transcription factor	1028371	0.177989	6.3438	1.85784	0.200693	0.36975
OG1RF_RS00860	OG1RF_10171	secY	preprotein translocase subunit SecY	1028030	0.17796	13.5922	1.03787	0.330659	0.518575
OG1RF_RS03975	OG1RF_10769	NA	nucleoside-diphosphate kinase	3586109	0.177348	4.29248	0.699094	0.421253	0.608257
OG1RF_RS03285	OG1RF_10631	mvk	mevalonate kinase	1028132	0.176987	8.01172	3.96651	0.0723831	0.18384
OG1RF_RS12465	OG1RF_12439	recA	recombinase RecA	3586626	0.175633	9.68748	2.00452	0.185095	0.350514
OG1RF_RS07880	OG1RF_11535	NA	hypothetical protein	1028322	0.175134	3.39351	0.229909	0.64118	0.788277
OG1RF_RS08040	OG1RF_11567	mntH	divalent metal cation transporter	3586356	0.174834	7.60229	1.55481	0.238864	0.419474
OG1RF_RS05585	OG1RF_11077	grpE	nucleotide exchange factor GrpE	1028230	0.174786	6.92242	0.085431	0.778738	0.883003
OG1RF_RS10695	OG1RF_12091	NA	alpha/beta hydrolase	3586507	0.174165	6.71272	1.42994	0.25744	0.439212
OG1RF_RS02550	OG1RF_10480	NA	VOC family protein	3586017	0.173704	5.76573	1.10306	0.316592	0.503544
OG1RF_RS09270	OG1RF_11812	NA	hypothetical protein	1028386	0.173253	2.68546	0.26187	0.648708	0.792654
OG1RF_RS04170	OG1RF_10792	NA	helix-turn-helix domain-containing protein	1028166	0.173197	0.395704	0.0470649	0.841564	0.923433
OG1RF_RS09095	OG1RF_11777	NA	lipoprotein	1028376	0.173197	0.395704	0.0470649	0.841564	0.923433
OG1RF_RS10860	OG1RF_12123	holB	DNA polymerase III subunit delta'	1028468	0.172502	8.96157	2.73958	0.126707	0.270707
OG1RF_RS07945	OG1RF_11548	NA	aquaporin family protein	1028324	0.172155	0.39502	0.0188423	0.893352	0.953918
OG1RF_RS06695	OG1RF_11296	dfrE	trimethoprim-resistant dihydrofolate reductase DfrE	1028272	0.171788	6.48575	1.81518	0.205551	0.377377
OG1RF_RS08625	OG1RF_11681	NA	amidohydrolase	1028358	0.170179	4.01564	0.323317	0.581284	0.741094
OG1RF_RS04490	OG1RF_10857	NA	GNAT family N-acetyltransferase	1028181	0.170148	2.44975	0.264846	0.636274	0.785234
OG1RF_RS00580	OG1RF_10115	guaA	glutamine-hydrolyzing GMP synthase	3585902	0.169701	10.8773	3.93817	0.073266	0.184811
OG1RF_RS11595	OG1RF_12264	NA	histidine phosphatase family protein	3586556	0.16927	6.51998	1.72811	0.21596	0.390439
OG1RF_RS06515	OG1RF_11259	NA	rRNA pseudouridine synthase	1028265	0.168766	8.0307	3.55597	0.0865754	0.208023
OG1RF_RS04255	OG1RF_10810	NA	hypothetical protein	1028169	0.168665	3.58792	0.518223	0.522767	0.695676
OG1RF_RS00955	OG1RF_10190	NA	amino acid ABC transporter ATP-binding protein	1028033	0.168264	9.10754	1.07705	0.323173	0.509353
OG1RF_RS07365	OG1RF_11430	NA	aspartate carbamoyltransferase	1028299	0.168052	7.41713	0.0134313	0.911254	0.964171
OG1RF_RS05045	OG1RF_10968	NA	hypothetical protein	1028205	0.167551	7.98936	3.44581	0.0909558	0.215444
OG1RF_RS05675	OG1RF_11095	NA	DUF2969 domain-containing protein	3586203	0.166988	6.99522	1.24534	0.288726	0.471415
OG1RF_RS05255	OG1RF_11010	NA	hypothetical protein	1028215	0.165571	5.68537	1.47706	0.250207	0.433166
OG1RF_RS02685	OG1RF_10508	NA	VWA domain-containing protein	1028104	0.165522	2.76743	0.397263	0.608166	0.763681
OG1RF_RS07805	OG1RF_11520	NA	glycosyltransferase family 8 protein	1028317	0.164624	2.3167	0.240645	0.633583	0.783785
OG1RF_RS06625	OG1RF_11282	NA	3-dehydroquinate synthase	1028269	0.164461	7.43294	0.856253	0.375582	0.562394
OG1RF_RS10915	OG1RF_12133	NA	MFS transporter	3586516	0.164026	2.98433	0.194853	0.667639	0.804572
OG1RF_RS08135	OG1RF_11586	NA	LacI family DNA-binding transcriptional regulator	3586366	0.163425	6.41993	1.3294	0.273861	0.456377
OG1RF_RS02340	OG1RF_10439	NA	peptide chain release factor 3	3585999	0.162257	9.69864	3.20672	0.10145	0.232721
OG1RF_RS07265	OG1RF_11410	NA	MerR family transcriptional regulator	3586312	0.161824	4.77727	0.339654	0.572029	0.734735
OG1RF_RS02115	OG1RF_10392	NA	M3 family oligoendopeptidase	3585981	0.16155	8.67833	1.5516	0.239318	0.41966
OG1RF_RS05395	OG1RF_11038	rimP	ribosome maturation factor RimP	3586194	0.161302	8.71557	1.42722	0.257865	0.439358
OG1RF_RS07550	OG1RF_11467	pstB	phosphate ABC transporter ATP-binding protein	1028308	0.161035	8.37979	1.92478	0.19337	0.360371
OG1RF_RS07650	OG1RF_11489	purD	phosphoribosylamine--glycine ligase	1028313	0.160837	3.52567	0.452907	0.515139	0.689432
OG1RF_RS11550	OG1RF_12255	NA	alkaline phosphatase	1028496	0.160721	6.35509	0.788825	0.39386	0.580673
OG1RF_RS09860	OG1RF_11927	NA	AzlC family ABC transporter permease	1028414	0.160671	2.76387	0.268784	0.614634	0.769186
OG1RF_RS04655	OG1RF_10890	NA	ATP-dependent helicase	1028187	0.159979	8.31694	1.86352	0.200057	0.369104
OG1RF_RS11880	OG1RF_12319	NA	carbohydrate deacetylase	3586583	0.159465	1.98062	0.204302	0.687183	0.818556
OG1RF_RS10650	OG1RF_12082	rplA	50S ribosomal protein L1	1028454	0.159358	12.4185	1.51283	0.2449	0.427359
OG1RF_RS04660	OG1RF_10891	addA	helicase-exonuclease AddAB subunit AddA	1028187	0.159297	8.65267	1.8922	0.196888	0.366136
OG1RF_RS13005	OG1RF_12540	NA	DUF1129 domain-containing protein	3586661	0.159178	8.92455	2.55391	0.138923	0.289152
OG1RF_RS09905	OG1RF_11935	prfA	peptide chain release factor 1	1028415	0.158687	8.57252	2.59316	0.13622	0.285366
OG1RF_RS08350	OG1RF_11628	NA	YitT family protein	3586377	0.158074	6.91955	1.89035	0.197091	0.366248
OG1RF_RS04030	OG1RF_10780	NA	hypothetical protein	3586118	0.157879	10.7597	2.28312	0.159561	0.318752
OG1RF_RS08925	OG1RF_11743	NA	TetR/AcrR family transcriptional regulator	3586411	0.156855	6.37986	0.494232	0.497651	0.675285
OG1RF_RS10830	OG1RF_12117	dinB	DNA polymerase IV	1028466	0.155477	6.286	0.477582	0.504769	0.681385
OG1RF_RS09825	OG1RF_11920	NA	arsenate reductase family protein	1028412	0.154948	6.62092	2.06037	0.179573	0.344665
OG1RF_RS09830	OG1RF_11921	NA	FtsW/RodA/SpoVE family cell cycle protein	1028412	0.154612	8.78287	2.98624	0.112498	0.251151
OG1RF_RS02250	OG1RF_10421	NA	AAA family ATPase	1028084	0.152959	8.46049	2.80644	0.122642	0.265509
OG1RF_RS00200	OG1RF_10039	radA	DNA repair protein RadA	3585876	0.151267	9.10974	3.62345	0.0840208	0.202828
OG1RF_RS11570	OG1RF_12259	NA	PTS system mannose/fructose/sorbose family transporter subunit IID	1028497	0.150323	1.01685	0.0392356	0.846672	0.926283
OG1RF_RS06065	OG1RF_11169	NA	Nif3-like dinuclear metal center hexameric protein	1028248	0.149029	8.56307	3.46766	0.0900655	0.214019
OG1RF_RS00850	OG1RF_10169	rpmD	50S ribosomal protein L30	1028030	0.148288	10.101	0.98565	0.342591	0.530523
OG1RF_RS11065	OG1RF_12162	NA	HAMP domain-containing histidine kinase	1028476	0.146906	5.27995	1.00479	0.338144	0.526195
OG1RF_RS11205	OG1RF_12190	NA	YkuJ family protein	3586532	0.146883	8.76235	2.55143	0.139096	0.289271
OG1RF_RS03280	OG1RF_10630	mvaD	diphosphomevalonate decarboxylase	1028132	0.14688	7.48571	1.45135	0.254119	0.437301
OG1RF_RS07480	OG1RF_11453	ccpA	catabolite control protein A	3586320	0.146607	10.1015	0.519358	0.487946	0.66686
OG1RF_RS03335	OG1RF_10641	infC	translation initiation factor IF-3	3586067	0.14601	12.6235	1.43689	0.256356	0.438231
OG1RF_RS10545	OG1RF_12062	NA	hypothetical protein	1028447	0.144479	4.07814	0.417804	0.531568	0.704846
OG1RF_RS00045	OG1RF_10007	NA	30S ribosomal protein S6	1027998	0.144268	11.7626	1.45006	0.254316	0.437349
OG1RF_RS04940	OG1RF_10947	NA	transcription termination factor Rho	1028199	0.143672	9.40624	2.07584	0.178082	0.344559
OG1RF_RS10560	OG1RF_12065	NA	NUDIX hydrolase	1028448	0.143237	7.75846	2.39961	0.150233	0.305793
OG1RF_RS12495	OG1RF_12445	NA	hypothetical protein	3586630	0.143061	7.73411	1.56609	0.237276	0.417496
OG1RF_RS10785	OG1RF_12109	dltD	D-alanyl-lipoteichoic acid biosynthesis protein DltD	1028463	0.142943	8.53016	0.556937	0.473133	0.653181
OG1RF_RS08435	OG1RF_11644	NA	acetate kinase	1028349	0.142223	10.5009	1.22111	0.293219	0.477242
OG1RF_RS05500	OG1RF_11060	NA	structural protein	1028225	0.140716	5.58638	0.0291724	0.869326	0.941332
OG1RF_RS00950	OG1RF_10189	NA	TIGR00730 family Rossman fold protein	3585914	0.140367	6.29057	0.572719	0.465415	0.646414
OG1RF_RS09820	OG1RF_11919	NA	glycine cleavage system protein H	1028412	0.139712	7.4534	2.0568	0.179921	0.344709
OG1RF_RS02105	OG1RF_10390	NA	uracil-DNA glycosylase	3585979	0.139472	4.99306	0.463285	0.510461	0.685659
OG1RF_RS01490	OG1RF_10270	NA	PucR family transcriptional regulator	1028054	0.139231	5.9114	0.124604	0.732869	0.850022
OG1RF_RS10405	OG1RF_12034	NA	histidine phosphatase family protein	1028441	0.138818	7.04227	1.29594	0.279647	0.462734
OG1RF_RS05580	OG1RF_11076	hrcA	heat-inducible transcriptional repressor HrcA	1028230	0.138266	7.33177	0.0458608	0.836689	0.921317
OG1RF_RS12425	OG1RF_12431	NA	ribose-phosphate diphosphokinase	3586623	0.138148	10.7894	1.31819	0.275781	0.457804
OG1RF_RS01010	OG1RF_10202	NA	polysaccharide biosynthesis protein	1028035	0.138089	8.36956	0.770574	0.399714	0.587628
OG1RF_RS03780	OG1RF_10730	ftsZ	cell division protein FtsZ	1028152	0.137499	11.2059	2.13913	0.172145	0.335333
OG1RF_RS07290	OG1RF_11415	NA	PAS domain-containing protein	1028294	0.136502	7.60451	1.77182	0.210649	0.383932
OG1RF_RS03785	OG1RF_10731	NA	YggS family pyridoxal phosphate-dependent enzyme	1028152	0.136429	10.4464	2.29195	0.158828	0.317534
OG1RF_RS02520	OG1RF_10474	NA	nicotinamide riboside transporter PnuC	1028097	0.136262	6.04948	0.344116	0.56992	0.733119
OG1RF_RS05100	OG1RF_10979	NA	2-hydroxycarboxylate transporter family protein	1028209	0.134169	1.22712	0.0423358	0.840819	0.923399
OG1RF_RS10745	NA	NA	hypothetical protein	NA	0.134028	3.09603	0.194614	0.667829	0.804572
OG1RF_RS05595	OG1RF_11079	NA	hypothetical protein	1028231	0.133566	6.21336	0.0967058	0.763986	0.872461
OG1RF_RS09375	OG1RF_11831	NA	UMP kinase	1028390	0.133362	10.7501	1.4999	0.2468	0.428723
OG1RF_RS12980	OG1RF_12535	NA	response regulator transcription factor	1028558	0.132484	7.00381	1.44759	0.254697	0.437713
OG1RF_RS03650	OG1RF_10705	rpmA	50S ribosomal protein L27	1028146	0.132136	11.1619	1.32486	0.274636	0.457078
OG1RF_RS12550	OG1RF_12456	NA	hypothetical protein	1028537	0.13133	8.56952	1.76304	0.211702	0.38536
OG1RF_RS06345	OG1RF_11225	NA	GNAT family N-acetyltransferase	3586245	0.130742	5.3636	0.683062	0.426466	0.613864
OG1RF_RS02410	OG1RF_10453	NA	hypothetical protein	3586007	0.130622	7.88911	1.48212	0.249446	0.432139
OG1RF_RS10425	OG1RF_12038	mgtE	magnesium transporter	1028442	0.130419	8.82522	2.21227	0.1656	0.327021
OG1RF_RS08395	OG1RF_11637	NA	16S rRNA (uracil(1498)-N(3))-methyltransferase	1028348	0.129866	7.82856	2.13151	0.172847	0.336192
OG1RF_RS01345	OG1RF_10240	NA	CopY/TcrY family copper transport repressor	1028045	0.129846	3.89545	0.341726	0.570878	0.73362
OG1RF_RS03800	OG1RF_10734	NA	RNA-binding protein	1028153	0.129668	9.31854	1.80905	0.206262	0.378122
OG1RF_RS08805	OG1RF_11719	NA	hypothetical protein	1028365	0.129652	4.12801	0.404192	0.538208	0.70847
OG1RF_RS08030	OG1RF_11565	trmD	tRNA (guanosine(37)-N1)-methyltransferase TrmD	1028328	0.129606	8.95318	1.96124	0.189527	0.356033
OG1RF_RS08910	OG1RF_11740	map	type I methionyl aminopeptidase	1028369	0.129455	8.97191	1.86611	0.199768	0.368994
OG1RF_RS05060	OG1RF_10971	NA	TIGR03943 family protein	1028206	0.129184	5.59426	0.931841	0.355562	0.545054
OG1RF_RS09300	OG1RF_11818	NA	proline--tRNA ligase	1028387	0.128679	9.70439	2.63727	0.133262	0.281222
OG1RF_RS01845	OG1RF_10339	NA	sulfite exporter TauE/SafE family protein	3585955	0.128661	2.84978	0.281758	0.674067	0.811331
OG1RF_RS04220	OG1RF_10803	NA	transposase	1028167	0.12863	0.495221	0.0222749	0.884116	0.947975
OG1RF_RS10525	OG1RF_12058	NA	SMC family ATPase	1028446	0.127711	8.95242	1.75391	0.212804	0.386277
OG1RF_RS12685	OG1RF_12486	rpsI	30S ribosomal protein S9	1028546	0.125753	11.7203	0.861255	0.37372	0.560905
OG1RF_RS09370	OG1RF_11830	NA	ribosome recycling factor	1028390	0.125031	9.90645	1.1452	0.307953	0.496115
OG1RF_RS08470	OG1RF_11651	NA	secretion system protein F	1028350	0.124748	0.532586	0.0168034	0.89925	0.957446
OG1RF_RS00930	OG1RF_10185	truA	tRNA pseudouridine(38-40) synthase TruA	1028032	0.123335	8.14599	1.95861	0.189801	0.356033
OG1RF_RS05355	OG1RF_11030	NA	HAMP domain-containing protein	1028220	0.121427	7.62259	1.6724	0.222989	0.400399
OG1RF_RS05645	OG1RF_11089	NA	hypothetical protein	1028233	0.120574	6.15045	0.669394	0.430994	0.617105
OG1RF_RS06190	OG1RF_11194	uvrC	excinuclease ABC subunit UvrC	3586229	0.118687	7.78301	1.74731	0.213606	0.38729
OG1RF_RS04845	OG1RF_10928	gpsB	cell division regulator GpsB	3586166	0.118483	9.78218	2.29261	0.158773	0.317534
OG1RF_RS10655	OG1RF_12083	rplK	50S ribosomal protein L11	1028454	0.118331	12.2125	0.919692	0.358591	0.548396
OG1RF_RS00050	OG1RF_10008	ssb	single-stranded DNA-binding protein	1027998	0.117979	12.8636	0.976812	0.344672	0.532788
OG1RF_RS07360	OG1RF_11429	NA	dihydroorotase	1028299	0.117852	7.6764	0.00739188	0.934087	0.97406
OG1RF_RS11025	OG1RF_12155	NA	FUSC family protein	3586521	0.117406	5.49349	0.568796	0.466908	0.647703
OG1RF_RS05040	OG1RF_10967	NA	hypothetical protein	1028205	0.115271	8.47427	1.75739	0.212382	0.385783
OG1RF_RS10765	OG1RF_12105	NA	lipoate--protein ligase	1028461	0.113335	8.70775	0.792351	0.392841	0.579628
OG1RF_RS11370	OG1RF_12217	NA	UDP-N-acetylglucosamine 2-epimerase (non-hydrolyzing)	1028486	0.113301	6.98175	0.836687	0.380371	0.567433
OG1RF_RS13775	NA	NA	hypothetical protein	NA	0.113273	3.25282	0.136794	0.71866	0.841125
OG1RF_RS08175	OG1RF_11594	NA	oxidoreductase	1028335	0.112948	5.99412	0.394343	0.543112	0.711513
OG1RF_RS04510	OG1RF_10861	NA	hypothetical protein	1028183	0.110329	3.70576	0.17392	0.684843	0.816847
OG1RF_RS02645	OG1RF_10500	rapZ	RNase adapter RapZ	1028103	0.11025	8.13772	1.583	0.234923	0.415052
OG1RF_RS12185	OG1RF_12378	NA	ABC transporter permease	1028520	0.109653	3.07793	0.0803276	0.782228	0.886182
OG1RF_RS04035	OG1RF_10781	rpmF	50S ribosomal protein L32	3586119	0.109588	10.9508	0.739557	0.408539	0.596864
OG1RF_RS12105	OG1RF_12362	ftsY	signal recognition particle-docking protein FtsY	1028515	0.10947	9.04382	1.43984	0.255897	0.438162
OG1RF_RS10845	OG1RF_12120	rsmI	16S rRNA (cytidine(1402)-2'-O)-methyltransferase	1028466	0.109127	7.02204	0.913681	0.360105	0.549289
OG1RF_RS01485	OG1RF_10269	NA	alpha/beta hydrolase	1028054	0.10821	4.81625	0.0675422	0.800645	0.897988
OG1RF_RS05035	OG1RF_10966	walK	cell wall metabolism sensor histidine kinase WalK	1028205	0.108136	9.05658	1.13047	0.310934	0.498537
OG1RF_RS11375	OG1RF_12218	NA	gamma carbonic anhydrase family protein	1028486	0.107788	5.74851	0.337454	0.573258	0.735317
OG1RF_RS12555	OG1RF_12458	NA	alpha/beta hydrolase	1028537	0.107179	5.85672	0.764874	0.400891	0.588726
OG1RF_RS00025	OG1RF_10003	yaaA	S4 domain-containing protein YaaA	1027997	0.106961	6.67975	0.71045	0.417621	0.604323
OG1RF_RS07045	OG1RF_11365	NA	ribonuclease HII	1028284	0.106423	7.44716	1.18629	0.299852	0.486803
OG1RF_RS13000	OG1RF_12539	NA	membrane protein	3586660	0.105888	8.09995	1.42972	0.257475	0.439212
OG1RF_RS00175	OG1RF_10034	NA	VOC family protein	1028003	0.105854	4.27677	0.223066	0.646139	0.79061
OG1RF_RS08560	OG1RF_11670	NA	TetR/AcrR family transcriptional regulator	3586385	0.105669	5.3799	0.370635	0.555282	0.720238
OG1RF_RS04945	OG1RF_10948	NA	type B 50S ribosomal protein L31	1028199	0.105614	12.3985	0.626268	0.445807	0.631316
OG1RF_RS09785	OG1RF_11913	NA	diphthine--ammonia ligase	3586463	0.105346	5.07779	0.292795	0.599449	0.756782
OG1RF_RS03700	OG1RF_10715	NA	polyprenyl synthetase family protein	1028149	0.105189	8.17479	1.62774	0.228847	0.407632
OG1RF_RS10510	OG1RF_12055	NA	hypothetical protein	1028445	0.104933	2.39717	0.0568953	0.81595	0.908652
OG1RF_RS06675	NA	NA	DUF479 domain-containing protein	NA	0.104541	6.06547	0.660236	0.434071	0.619603
OG1RF_RS04650	OG1RF_10889	lepB	signal peptidase I	1028187	0.104533	7.81205	1.28832	0.280989	0.463767
OG1RF_RS06060	OG1RF_11168	NA	tRNA (adenine-N(1))-methyltransferase	1028248	0.104502	8.07033	1.72775	0.216003	0.390439
OG1RF_RS11070	OG1RF_12163	vanR	VanR-ABDEGLN family DNA-binding response regulator	1028476	0.104446	4.70849	0.29837	0.59604	0.753953
OG1RF_RS05760	OG1RF_11110	NA	hypothetical protein	1028236	0.104406	1.86457	0.0564367	0.839963	0.922852
OG1RF_RS09200	OG1RF_11797	NA	purine permease	1028382	0.104328	9.30072	0.407609	0.537097	0.708197
OG1RF_RS11220	OG1RF_12193	NA	glycosyltransferase	1028481	0.103949	8.97629	0.592749	0.457914	0.641407
OG1RF_RS03675	OG1RF_10710	NA	Asp23/Gls24 family envelope stress response protein	1028148	0.102327	8.70635	1.57261	0.236365	0.41646
OG1RF_RS09360	OG1RF_11828	sufD	Fe-S cluster assembly protein SufD	1028389	0.102107	8.93309	1.01918	0.334858	0.522962
OG1RF_RS04140	NA	ecbA	MSCRAMM family collagen-binding adhesin EcbA	NA	0.101794	1.27419	0.0200577	0.889991	0.951509
OG1RF_RS10700	OG1RF_12092	nusG	transcription termination/antitermination protein NusG	3586508	0.100972	8.89679	0.7107	0.417542	0.604323
OG1RF_RS04515	OG1RF_10862	NA	hypothetical protein	1028183	0.100102	4.71936	0.247501	0.628841	0.782536
OG1RF_RS09510	OG1RF_11858	NA	hypothetical protein	1028398	0.0987794	7.02508	0.672448	0.429975	0.616423
OG1RF_RS02245	OG1RF_10420	NA	DNA repair exonuclease	1028084	0.0981835	7.24288	0.941881	0.353087	0.542548
OG1RF_RS03535	OG1RF_10681	NA	galactose mutarotase	1028142	0.0981132	5.70276	0.386917	0.546867	0.713053
OG1RF_RS03805	OG1RF_10735	NA	DivIVA domain-containing protein	3586098	0.0976397	10.2576	1.15453	0.306088	0.493832
OG1RF_RS02285	OG1RF_10428	NA	phosphotransferase family protein	1028087	0.0973654	8.45986	1.05944	0.325906	0.512677
OG1RF_RS04525	OG1RF_10864	NA	hypothetical protein	3586139	0.0971547	4.19474	0.169088	0.688987	0.820117
OG1RF_RS11030	OG1RF_12156	NA	hypothetical protein	3586522	0.0960954	6.17608	0.196783	0.666269	0.804572
OG1RF_RS11555	OG1RF_12256	NA	mannonate oxidoreductase	1028496	0.0960427	7.08883	0.566032	0.467966	0.647779
OG1RF_RS02055	OG1RF_10380	NA	nitroreductase family protein	3585975	0.0956222	2.28693	0.0628615	0.828488	0.916089
OG1RF_RS02120	OG1RF_10393	NA	membrane protein	3585982	0.0956043	5.61025	0.460592	0.511668	0.686565
OG1RF_RS00875	OG1RF_10174	rpmJ	50S ribosomal protein L36	1028031	0.0946379	9.43231	0.300525	0.595408	0.753712
OG1RF_RS10105	OG1RF_11975	NA	glycoside hydrolase family 1 protein	1028425	0.0933056	3.62087	0.111329	0.745042	0.85836
OG1RF_RS10170	OG1RF_11989	NA	F0F1 ATP synthase subunit delta	1028429	0.0932784	7.34911	0.5466	0.475517	0.654722
OG1RF_RS11425	OG1RF_12229	NA	YfhO family protein	1028490	0.093033	7.60242	0.682679	0.426592	0.613864
OG1RF_RS01015	NA	NA	RNA-binding S4 domain-containing protein	NA	0.092795	6.40725	0.126164	0.730079	0.849456
OG1RF_RS06660	OG1RF_11289	NA	DegV family protein	3586270	0.0923266	9.49794	0.908737	0.361356	0.549372
OG1RF_RS06560	OG1RF_11268	NA	ribosome biogenesis GTPase Der	3586264	0.0918573	10.2451	0.873982	0.370344	0.557458
OG1RF_RS00410	OG1RF_10082	NA	hypothetical protein	1028013	0.0917505	4.28893	0.0962743	0.762269	0.871599
OG1RF_RS00060	OG1RF_10010	NA	DHH family phosphoesterase	1027999	0.0913363	9.18018	1.01179	0.33654	0.524929
OG1RF_RS11975	OG1RF_12337	NA	Cof-type HAD-IIB family hydrolase	1028510	0.0909016	7.48815	0.510251	0.490224	0.668557
OG1RF_RS07540	OG1RF_11465	phoU	phosphate signaling complex protein PhoU	1028308	0.0905899	8.54923	0.60061	0.455025	0.639276
OG1RF_RS09685	OG1RF_11893	NA	inositol monophosphatase family protein	1028406	0.0903886	7.95711	1.34982	0.270411	0.453273
OG1RF_RS12065	OG1RF_12355	NA	YueI family protein	3586602	0.090283	6.38686	0.727329	0.412316	0.600007
OG1RF_RS10865	OG1RF_12124	NA	hypothetical protein	1028468	0.0896037	6.60914	0.392703	0.543937	0.711747
OG1RF_RS05305	OG1RF_11020	NA	hypothetical protein	3586185	0.0895769	7.66476	0.588279	0.45957	0.642005
OG1RF_RS05005	OG1RF_10960	NA	TIGR01457 family HAD-type hydrolase	1028203	0.0892762	8.26719	0.822802	0.384209	0.570025
OG1RF_RS09385	OG1RF_11833	rpsB	30S ribosomal protein S2	1028391	0.0892181	13.0661	0.635165	0.442683	0.627924
OG1RF_RS06690	OG1RF_11295	NA	thymidylate synthase	1028272	0.0888928	7.83417	0.586451	0.46025	0.642289
OG1RF_RS03105	OG1RF_10593	NA	osmoprotectant ABC transporter substrate-binding protein	1028125	0.0878815	8.57112	0.385683	0.547496	0.713251
OG1RF_RS11350	OG1RF_12213	NA	membrane protein	1028485	0.0876369	7.09479	0.359767	0.561044	0.724592
OG1RF_RS02440	OG1RF_10459	ligA	NAD-dependent DNA ligase LigA	1028093	0.0875484	9.46278	1.3854	0.264543	0.44613
OG1RF_RS11340	OG1RF_12211	NA	response regulator transcription factor	1028485	0.0871606	7.27972	0.573043	0.465292	0.646414
OG1RF_RS08405	OG1RF_11639	NA	DUF3013 family protein	1028348	0.0868674	6.59642	0.395174	0.542695	0.711513
OG1RF_RS08875	OG1RF_11733	rfbC	dTDP-4-dehydrorhamnose 3,5-epimerase	1028367	0.0859843	8.52557	0.851556	0.376324	0.563178
OG1RF_RS04665	OG1RF_10892	NA	helix-turn-helix transcriptional regulator	1028187	0.0857136	7.67785	0.629654	0.444614	0.630317
OG1RF_RS07200	OG1RF_11397	NA	DegV family protein	3586306	0.0855996	9.04612	1.18478	0.300143	0.486803
OG1RF_RS08955	OG1RF_11749	NA	hypothetical protein	3586417	0.0854748	7.00368	0.470126	0.507421	0.683351
OG1RF_RS12705	OG1RF_12490	NA	gluconokinase	3586642	0.0852475	6.06983	0.32573	0.579898	0.739692
OG1RF_RS04890	OG1RF_10937	celB	PTS cellobiose transporter subunit IIC	1028198	0.0850412	3.21107	0.0565577	0.816486	0.908652
OG1RF_RS08400	OG1RF_11638	prmA	50S ribosomal protein L11 methyltransferase	1028348	0.084684	7.45818	0.727461	0.412275	0.600007
OG1RF_RS08960	OG1RF_11750	NA	zinc metallopeptidase	3586418	0.0843391	6.70999	0.570783	0.466151	0.647
OG1RF_RS03775	OG1RF_10729	ftsA	cell division protein FtsA	1028152	0.0842579	11.2727	0.862881	0.373286	0.56058
OG1RF_RS03040	OG1RF_10580	NA	type II toxin-antitoxin system PemK/MazF family toxin	1028122	0.0841854	7.21951	0.308282	0.590083	0.748985
OG1RF_RS00590	OG1RF_10117	NA	SGNH/GDSL hydrolase family protein	1028020	0.0841645	5.754	0.195353	0.667243	0.804572
OG1RF_RS02680	OG1RF_10507	NA	DUF1622 domain-containing protein	3586028	0.0840752	5.54781	0.302165	0.593744	0.752523
OG1RF_RS00240	OG1RF_10047	NA	NYN domain-containing protein	1028006	0.0833186	6.33191	0.395144	0.54271	0.711513
OG1RF_RS01330	OG1RF_10237	NA	dihydrofolate reductase	3585927	0.0825639	7.0651	0.599896	0.455286	0.639276
OG1RF_RS02750	OG1RF_10521	NA	ABC transporter ATP-binding protein	1028108	0.0823839	7.46627	0.143472	0.712983	0.838714
OG1RF_RS13015	OG1RF_12542	NA	DUF951 domain-containing protein	1028559	0.0823122	6.07361	0.326324	0.579557	0.739623
OG1RF_RS07385	OG1RF_11434	NA	signal peptidase II	1028300	0.0814264	6.29847	0.391302	0.544644	0.712157
OG1RF_RS08795	OG1RF_11715	NA	glycosyltransferase family 2 protein	1028364	0.0812192	8.45919	0.792055	0.392926	0.579628
OG1RF_RS05485	NA	NA	hypothetical protein	NA	0.0810952	3.40192	0.0127732	0.912738	0.964595
OG1RF_RS12455	OG1RF_12437	NA	TIGR00282 family metallophosphoesterase	3586624	0.0810813	8.38672	0.588424	0.459516	0.642005
OG1RF_RS09590	NA	NA	30S ribosomal protein S20	NA	0.0810307	11.0793	0.611966	0.450906	0.635401
OG1RF_RS04935	OG1RF_10946	NA	UDP-N-acetylglucosamine 1-carboxyvinyltransferase	1028199	0.0809896	8.63343	0.592067	0.458166	0.641407
OG1RF_RS07260	OG1RF_11409	NA	NAD(P)H-dependent oxidoreductase	3586311	0.0807598	6.72582	0.178877	0.680744	0.813679
OG1RF_RS09100	OG1RF_11778	NA	LacI family DNA-binding transcriptional regulator	3586428	0.0806029	6.44026	0.0807159	0.782645	0.886265
OG1RF_RS12485	OG1RF_12443	NA	Rrf2 family transcriptional regulator	1028534	0.0795245	6.70562	0.31018	0.588957	0.748291
OG1RF_RS03345	OG1RF_10643	rplT	50S ribosomal protein L20	3586069	0.0795221	11.3289	0.360331	0.560741	0.724592
OG1RF_RS07030	OG1RF_11362	topA	type I DNA topoisomerase	3586296	0.0793791	9.72939	0.71232	0.417028	0.604141
OG1RF_RS02720	OG1RF_10514	NA	RNA polymerase factor sigma-54	1028106	0.0785841	7.61782	0.764785	0.400917	0.588726
OG1RF_RS12195	OG1RF_12380	NA	50S ribosomal protein L28	3586610	0.0783553	9.78038	0.334443	0.574948	0.735558
OG1RF_RS07195	OG1RF_11396	NA	SGNH/GDSL hydrolase family protein	1028289	0.0782043	6.75859	0.538069	0.478898	0.657976
OG1RF_RS11060	OG1RF_12161	NA	M15 family metallopeptidase	3586525	0.0777041	5.32067	0.239867	0.634126	0.784082
OG1RF_RS08045	OG1RF_11568	NA	glyoxylase	3586357	0.0763975	4.65384	0.204862	0.659806	0.799576
OG1RF_RS12000	OG1RF_12341	NA	biotin transporter BioY	3586598	0.0760431	5.23423	0.179243	0.680356	0.813592
OG1RF_RS01240	OG1RF_10220	NA	methylated-DNA--[protein]-cysteine S-methyltransferase	1028039	0.0755693	3.7769	0.0970829	0.761307	0.870884
OG1RF_RS09240	OG1RF_11806	NA	pyridoxal phosphate-dependent aminotransferase	1028385	0.0753174	9.01234	1.0771	0.322088	0.50884
OG1RF_RS02255	OG1RF_10422	NA	HD domain-containing protein	1028084	0.0752847	8.01518	0.566122	0.467931	0.647779
OG1RF_RS04600	OG1RF_10879	NA	ABC transporter ATP-binding protein	3586149	0.0751018	5.00952	0.202848	0.661364	0.800892
OG1RF_RS04040	OG1RF_10782	gndA	NADP-dependent phosphogluconate dehydrogenase	3586120	0.0733061	11.5607	0.602991	0.454156	0.638588
OG1RF_RS02650	OG1RF_10501	yvcK	YvcK family protein	1028103	0.07254	8.26881	0.69186	0.423592	0.610909
OG1RF_RS02775	OG1RF_10527	NA	ABC transporter ATP-binding protein	1028109	0.0724307	2.84143	0.0434514	0.838768	0.922716
OG1RF_RS11390	OG1RF_12222	NA	YbaN family protein	3586543	0.0722478	5.09637	0.221132	0.647558	0.79197
OG1RF_RS12835	OG1RF_12517	folK	2-amino-4-hydroxy-6-hydroxymethyldihydropteridine diphosphokinase	1028552	0.0716895	4.65942	0.166396	0.691327	0.820857
OG1RF_RS12255	OG1RF_12392	NA	D-alanyl-D-alanine carboxypeptidase	3586611	0.071005	8.9654	0.496619	0.495947	0.673518
OG1RF_RS12340	OG1RF_12410	pgsA	CDP-diacylglycerol--glycerol-3-phosphate 3-phosphatidyltransferase	1028527	0.0707506	8.01678	0.519745	0.486306	0.665322
OG1RF_RS04980	OG1RF_10955	NA	aspartate-semialdehyde dehydrogenase	1028202	0.0704091	9.09748	0.572552	0.465478	0.646414
OG1RF_RS10855	OG1RF_12122	NA	stage 0 sporulation family protein	1028467	0.0704071	9.24765	0.855842	0.37517	0.562102
OG1RF_RS03705	OG1RF_10716	NA	TlyA family rRNA (cytidine-2'-O)-methyltransferase	1028149	0.0703153	8.5734	0.721454	0.41415	0.601216
OG1RF_RS08050	OG1RF_11569	NA	TVP38/TMEM64 family protein	3586358	0.0691731	7.0204	0.0903118	0.77005	0.877468
OG1RF_RS03580	OG1RF_10690	NA	VOC family protein	3586092	0.0691471	5.8477	0.144003	0.711709	0.837896
OG1RF_RS11430	OG1RF_12230	NA	TVP38/TMEM64 family protein	1028490	0.0688709	4.94723	0.185365	0.675292	0.812426
OG1RF_RS08905	OG1RF_11739	NA	YihY/virulence factor BrkB family protein	1028369	0.0685725	7.68628	0.511598	0.489664	0.668147
OG1RF_RS12915	OG1RF_12533	NA	PTS sugar transporter subunit IIC	1028557	0.0685353	2.914	0.034499	0.856101	0.932255
OG1RF_RS06570	OG1RF_11270	NA	hypothetical protein	1028267	0.0682166	7.45554	0.306392	0.591209	0.750045
OG1RF_RS02320	OG1RF_10435	NA	DUF402 domain-containing protein	3585995	0.0680853	9.93657	0.289831	0.601278	0.757432
OG1RF_RS00220	OG1RF_10043	cysE	serine O-acetyltransferase	1028006	0.0680749	6.81244	0.241533	0.632963	0.783394
OG1RF_RS06580	OG1RF_11272	NA	YpiB family protein	1028267	0.0677042	7.3968	0.395783	0.542389	0.711513
OG1RF_RS07555	OG1RF_11468	pstA	phosphate ABC transporter permease PstA	1028308	0.0676754	7.80319	0.421597	0.529745	0.703151
OG1RF_RS09140	OG1RF_11786	iolB	5-deoxy-glucuronate isomerase	1028379	0.0675517	1.4443	0.0163357	0.900654	0.958545
OG1RF_RS13560	NA	NA	SHOCT domain-containing protein	NA	0.0666791	3.21185	0.041335	0.842683	0.924268
OG1RF_RS09320	NA	NA	hypothetical protein	NA	0.065714	1.60131	0.0141234	0.907588	0.961594
OG1RF_RS00655	OG1RF_10130	NA	hypothetical protein	1028024	0.0656429	2.87232	0.0402531	0.844725	0.924936
OG1RF_RS04555	OG1RF_10870	ebpB	endocarditis and biofilm-associated pilus minor subunit EbpB	1028184	0.0656024	10.6707	0.232173	0.63956	0.787409
OG1RF_RS00440	OG1RF_10088	NA	LPXTG cell wall anchor domain-containing protein	1028014	0.0652256	4.64778	0.116014	0.73995	0.855164
OG1RF_RS12520	OG1RF_12450	NA	hypothetical protein	1028536	0.0651454	5.64456	0.184038	0.676381	0.812623
OG1RF_RS03990	OG1RF_10772	NA	Cof-type HAD-IIB family hydrolase	3586112	0.0646958	8.07436	0.538991	0.478531	0.657821
OG1RF_RS09910	OG1RF_11936	NA	thymidine kinase	1028415	0.0642868	7.73033	0.289586	0.60143	0.757432
OG1RF_RS04045	OG1RF_10783	NA	response regulator transcription factor	1028163	0.0640579	10.1346	0.467258	0.508691	0.684705
OG1RF_RS07180	OG1RF_11393	NA	YozE family protein	1028289	0.064022	5.15273	0.132645	0.722755	0.844359
OG1RF_RS07205	OG1RF_11398	NA	hemolysin III family protein	3586307	0.0639978	6	0.204653	0.659968	0.799576
OG1RF_RS03250	OG1RF_10624	tgt	tRNA guanosine(34) transglycosylase Tgt	3586061	0.0639576	8.9285	0.531968	0.481343	0.660415
OG1RF_RS10380	OG1RF_12029	NA	ECF transporter S component	1028440	0.0626671	6.23017	0.299165	0.595558	0.753712
OG1RF_RS08830	OG1RF_11724	NA	glycosyltransferase family 2 protein	1028366	0.0622909	10.0223	0.593088	0.457788	0.641407
OG1RF_RS10760	OG1RF_12104	NA	O-methyltransferase	3586512	0.061666	8.18535	0.414537	0.533147	0.705795
OG1RF_RS10795	OG1RF_12111	dltB	D-alanyl-lipoteichoic acid biosynthesis protein DltB	1028463	0.0614771	7.98612	0.133924	0.721789	0.84387
OG1RF_RS10475	OG1RF_12048	trpS	tryptophan--tRNA ligase	3586496	0.061221	8.01507	0.317327	0.584756	0.744052
OG1RF_RS03465	OG1RF_10667	NA	folate family ECF transporter S component	3586084	0.0610162	7.04044	0.226883	0.643361	0.78908
OG1RF_RS05000	OG1RF_10959	NA	YutD family protein	1028203	0.0608124	7.98706	0.359237	0.561327	0.724592
OG1RF_RS02700	OG1RF_10511	NA	glycerophosphoryl diester phosphodiesterase	1028105	0.0599842	6.77826	0.272965	0.611928	0.766914
OG1RF_RS06035	OG1RF_11163	NA	hypothetical protein	3586225	0.0597986	5.09254	0.0555701	0.818063	0.909624
OG1RF_RS09365	OG1RF_11829	sufC	Fe-S cluster assembly ATPase SufC	1028389	0.0582906	8.28148	0.235523	0.63718	0.785273
OG1RF_RS12770	OG1RF_12503	NA	WxL domain-containing protein	3586651	0.0564683	4.76406	0.0732732	0.791747	0.894437
OG1RF_RS03005	OG1RF_10573	NA	YaiI/YqxD family protein	1028120	0.0561706	6.52757	0.179482	0.680156	0.813592
OG1RF_RS10610	OG1RF_12074	rlmD	23S rRNA (uracil(1939)-C(5))-methyltransferase RlmD	3586502	0.0560436	7.47931	0.219126	0.649037	0.792654
OG1RF_RS07230	OG1RF_11403	NA	SDR family oxidoreductase	1028291	0.0559682	7.84603	0.432607	0.524522	0.697191
OG1RF_RS00235	OG1RF_10046	rlmB	23S rRNA (guanosine(2251)-2'-O)-methyltransferase RlmB	1028006	0.0555397	7.35115	0.237654	0.635677	0.784873
OG1RF_RS13010	OG1RF_12541	ychF	redox-regulated ATPase YchF	1028559	0.0553366	9.65359	0.414112	0.533353	0.705795
OG1RF_RS13480	NA	NA	hypothetical protein	NA	0.0551625	3.73276	0.0610479	0.809494	0.904378
OG1RF_RS03515	OG1RF_10677	tsaE	tRNA (adenosine(37)-N6)-threonylcarbamoyltransferase complex ATPase subunit type 1 TsaE	1028141	0.0546417	6.56867	0.149068	0.706946	0.833428
OG1RF_RS11770	OG1RF_12299	NA	hypothetical protein	1028505	0.0545737	3.91962	0.0903017	0.799893	0.897988
OG1RF_RS07220	OG1RF_11401	recJ	single-stranded-DNA-specific exonuclease RecJ	1028290	0.0542294	9.5938	0.389144	0.545736	0.712657
OG1RF_RS08035	OG1RF_11566	rimM	ribosome maturation factor RimM	1028328	0.0525296	7.43541	0.274632	0.610856	0.765943
OG1RF_RS04300	OG1RF_10819	NA	DUF3021 domain-containing protein	1028172	0.0521417	2.22197	0.0197689	0.930496	0.972278
OG1RF_RS10790	OG1RF_12110	dltC	D-alanine--poly(phosphoribitol) ligase subunit DltC	1028463	0.0519872	6.1786	0.086735	0.773969	0.879913
OG1RF_RS08760	OG1RF_11707	NA	NAD-dependent epimerase/dehydratase family protein	3586401	0.0519694	7.99126	0.336816	0.573615	0.735317
OG1RF_RS00625	OG1RF_10124	NA	BMP family ABC transporter substrate-binding protein	1028022	0.0508261	10.3034	0.0537467	0.821569	0.910387
OG1RF_RS09675	OG1RF_11891	recQ	DNA helicase RecQ	3586454	0.0507346	7.43804	0.248056	0.628461	0.782536
OG1RF_RS03015	OG1RF_10575	murF	UDP-N-acetylmuramoyl-tripeptide--D-alanyl-D-alanine ligase	1028121	0.0506815	8.23559	0.245354	0.630317	0.78273
OG1RF_RS07895	OG1RF_11538	NA	hypothetical protein	3586346	0.0499528	1.91209	0.0129359	0.91154	0.964171
OG1RF_RS05050	OG1RF_10969	NA	MBL fold metallo-hydrolase	1028205	0.0497932	8.821	0.489766	0.49887	0.675882
OG1RF_RS07190	OG1RF_11395	NA	YpmS family protein	1028289	0.0488138	5.94509	0.0878797	0.772529	0.87925
OG1RF_RS02610	OG1RF_10493	NA	heavy metal translocating P-type ATPase	1028100	0.0485777	4.4316	0.00698887	0.935383	0.974387
OG1RF_RS11215	OG1RF_12192	NA	glycosyltransferase family 4 protein	1028481	0.0480429	9.41228	0.16618	0.691515	0.820857
OG1RF_RS03710	OG1RF_10717	NA	ArgR family transcriptional regulator	1028150	0.047912	5.43711	0.0715451	0.794153	0.896155
OG1RF_RS09455	OG1RF_11847	NA	GatB/YqeY domain-containing protein	1028395	0.0478381	11.6877	0.280923	0.606852	0.762401
OG1RF_RS09250	OG1RF_11808	NA	DNA polymerase III subunit epsilon	3586435	0.0477408	8.6575	0.278132	0.608621	0.763881
OG1RF_RS12330	OG1RF_12407	NA	hypothetical protein	3586615	0.0477203	4.90846	0.0456283	0.834843	0.919966
OG1RF_RS09115	OG1RF_11781	NA	solute:sodium symporter family transporter	1028377	0.0475733	2.75759	0.0272503	0.871942	0.942354
OG1RF_RS07600	OG1RF_11479	NA	DEAD/DEAH box helicase	1028310	0.0475389	2.99238	0.0218456	0.88523	0.948775
OG1RF_RS11830	OG1RF_12310	NA	peptidase	3586580	0.0471935	6.21888	0.136974	0.718483	0.841125
OG1RF_RS07515	OG1RF_11460	NA	HPr kinase/phosphorylase	1028306	0.0456684	8.25196	0.21704	0.650585	0.793794
OG1RF_RS12200	OG1RF_12381	NA	thiamine diphosphokinase	1028521	0.0455069	7.30401	0.219374	0.648854	0.792654
OG1RF_RS10960	OG1RF_12142	galE	UDP-glucose 4-epimerase GalE	1028471	0.0454892	7.19868	0.200458	0.663224	0.802519
OG1RF_RS08765	OG1RF_11709	NA	lipopolysaccharide biosynthesis protein	3586403	0.0449736	8.98593	0.113938	0.742192	0.856708
OG1RF_RS12225	OG1RF_12386	rsmB	16S rRNA (cytosine(967)-C(5))-methyltransferase RsmB	1028522	0.0444121	8.74341	0.210737	0.655317	0.796414
OG1RF_RS10540	OG1RF_12061	NA	tRNA1(Val) (adenine(37)-N6)-methyltransferase	1028447	0.0443205	5.79039	0.0942038	0.764752	0.872892
OG1RF_RS08565	OG1RF_11671	NA	YbhB/YbcL family Raf kinase inhibitor-like protein	1028356	0.0442092	2.4394	0.00819024	0.929551	0.971684
OG1RF_RS04965	OG1RF_10952	NA	CsbD family protein	3586171	0.043079	7.03673	0.0280393	0.870632	0.941332
OG1RF_RS04920	OG1RF_10944	NA	YitT family protein	3586168	0.042684	6.73736	0.110714	0.74572	0.858375
OG1RF_RS10515	OG1RF_12056	NA	hypothetical protein	1028446	0.0422225	7.55234	0.180067	0.679669	0.813524
OG1RF_RS08860	OG1RF_11730	NA	glycosyltransferase family 2 protein	1028367	0.0417439	8.10939	0.23112	0.640312	0.787959
OG1RF_RS04520	OG1RF_10863	NA	universal stress protein	1028183	0.0413136	5.35945	0.061357	0.809023	0.904349
OG1RF_RS07380	OG1RF_11433	NA	RluA family pseudouridine synthase	1028300	0.0409692	8.24764	0.261645	0.619316	0.772965
OG1RF_RS12690	OG1RF_12487	rplM	50S ribosomal protein L13	1028546	0.0407931	12.8225	0.0850869	0.776061	0.881515
OG1RF_RS03155	OG1RF_10604	NA	hypothetical protein	1028126	0.040179	2.94472	0.0173369	0.897673	0.956535
OG1RF_RS05650	OG1RF_11090	NA	hypothetical protein	1028233	0.0401715	7.41597	0.150683	0.705447	0.832421
OG1RF_RS00070	OG1RF_10012	dnaB	replicative DNA helicase	3585863	0.0400512	8.20192	0.238364	0.635178	0.784632
OG1RF_RS11675	OG1RF_12280	NA	putative allantoin permease	1028501	0.0397043	0.957354	0.00184943	0.966484	0.989947
OG1RF_RS10815	OG1RF_12114	NA	ABC transporter ATP-binding protein	1028464	0.0396354	5.568	0.0515177	0.824694	0.912285
OG1RF_RS07185	OG1RF_11394	msrA	peptide-methionine (S)-S-oxide reductase MsrA	1028289	0.0392318	6.51093	0.1066	0.750306	0.862509
OG1RF_RS11965	OG1RF_12335	rpsO	30S ribosomal protein S15	3586595	0.0386471	12.3368	0.123639	0.731904	0.850022
OG1RF_RS10465	OG1RF_12046	NA	adaptor protein MecA	3586494	0.0383577	8.36671	0.168104	0.68984	0.820291
OG1RF_RS10165	OG1RF_11988	NA	F0F1 ATP synthase subunit alpha	1028429	0.0381686	9.68983	0.117279	0.738595	0.85398
OG1RF_RS04825	OG1RF_10924	NA	CTP synthase	3586164	0.0377905	11.2072	0.10103	0.756675	0.867121
OG1RF_RS04015	OG1RF_10777	dnaE	DNA polymerase III subunit alpha	3586117	0.0371213	8.3695	0.130128	0.725275	0.845773
OG1RF_RS03470	OG1RF_10668	NA	ABC transporter ATP-binding protein	1028139	0.0359486	7.28259	0.0876272	0.772846	0.87925
OG1RF_RS07235	OG1RF_11404	rnz	ribonuclease Z	1028291	0.0359247	8.20648	0.184016	0.6764	0.812623
OG1RF_RS03810	OG1RF_10736	ileS	isoleucine--tRNA ligase	3586099	0.035914	10.6629	0.094798	0.764037	0.872461
OG1RF_RS04250	OG1RF_10809	NA	hypothetical protein	1028169	0.0356023	2.99876	0.0165134	0.953393	0.983472
OG1RF_RS12210	OG1RF_12383	rsgA	ribosome small subunit-dependent GTPase A	1028521	0.0354973	7.63995	0.162056	0.695145	0.823599
OG1RF_RS02010	OG1RF_10372	NA	phosphatidylglycerophosphatase A	3585971	0.0352835	5.77327	0.0647488	0.803935	0.900896
OG1RF_RS03530	OG1RF_10680	NA	LacI family transcriptional regulator	1028142	0.0344663	7.03505	0.0874677	0.773046	0.87925
OG1RF_RS11640	NA	NA	metal-sensitive transcriptional regulator	NA	0.0335705	3.94221	0.015138	0.904344	0.960099
OG1RF_RS03640	OG1RF_10703	rplU	50S ribosomal protein L21	1028146	0.0329869	12.6204	0.0690223	0.797724	0.897439
OG1RF_RS07530	OG1RF_11463	NA	PspC domain-containing protein	1028307	0.0326958	6.67698	0.0629091	0.806677	0.902793
OG1RF_RS01060	OG1RF_10212	lysS	lysine--tRNA ligase	1028037	0.0318432	11.3015	0.110735	0.745696	0.858375
OG1RF_RS04365	OG1RF_10831	NA	DUF771 domain-containing protein	3586129	0.0312754	2.01523	0.00750154	0.93257	0.972871
OG1RF_RS08820	OG1RF_11722	NA	EpaQ family protein	1028366	0.031246	9.42025	0.139744	0.71579	0.840785
OG1RF_RS07405	OG1RF_11438	NA	pore-forming protein EbsA	3586316	0.0311682	4.92795	0.0402531	0.844725	0.924936
OG1RF_RS01005	OG1RF_10201	mfd	transcription-repair coupling factor	1028035	0.0308939	9.21717	0.0701558	0.796111	0.896537
OG1RF_RS08705	OG1RF_11696	NA	phosphoglucosamine mutase	1028361	0.0306287	9.93647	0.14199	0.71363	0.83901
OG1RF_RS03695	OG1RF_10714	NA	exodeoxyribonuclease VII small subunit	1028149	0.0303935	5.73855	0.0621332	0.807846	0.903709
OG1RF_RS10215	OG1RF_11996	secG	preprotein translocase subunit SecG	3586478	0.0303878	7.9043	0.0731348	0.791938	0.894437
OG1RF_RS09750	OG1RF_11906	tsaB	tRNA (adenosine(37)-N6)-threonylcarbamoyltransferase complex dimerization subunit type 1 TsaB	1028408	0.0301294	7.20305	0.0895386	0.77046	0.877468
OG1RF_RS03520	OG1RF_10678	NA	GNAT family N-acetyltransferase	1028141	0.0296532	6.54088	0.0515393	0.824658	0.912285
OG1RF_RS04240	OG1RF_10807	NA	glutathionine S-transferase	1028168	0.0288782	2.07855	0.00659171	0.936781	0.975294
OG1RF_RS05490	OG1RF_11058	NA	hypothetical protein	1028225	0.0286295	6.64567	0.00133756	0.971885	0.992597
OG1RF_RS02655	OG1RF_10502	whiA	DNA-binding protein WhiA	1028103	0.0284945	8.58271	0.106298	0.750647	0.862509
OG1RF_RS10680	OG1RF_12088	NA	M20/M25/M40 family metallo-hydrolase	1028456	0.02775	1.13843	0.00319022	0.972171	0.992597
OG1RF_RS04210	OG1RF_10801	NA	membrane protein	1028167	0.0270661	2.10698	0.00548783	0.961913	0.987302
OG1RF_RS04560	OG1RF_10871	ebpC	endocarditis and biofilm-associated pilus major subunit EbpC	1028184	0.0260698	11.4842	0.0373883	0.850275	0.928259
OG1RF_RS10520	OG1RF_12057	NA	DEAD/DEAH box helicase	1028446	0.0260416	9.535	0.0948066	0.764026	0.872461
OG1RF_RS08880	OG1RF_11734	rfbA	glucose-1-phosphate thymidylyltransferase RfbA	1028367	0.0254188	9.51634	0.0779716	0.785355	0.888166
OG1RF_RS03935	OG1RF_10761	NA	alpha/beta hydrolase	1028159	0.0253871	6.15416	0.0281226	0.869928	0.941332
OG1RF_RS02465	OG1RF_10464	NA	diacylglycerol kinase	1028094	0.0251838	9.88506	0.0523238	0.823354	0.911583
OG1RF_RS06700	OG1RF_11297	queG	tRNA epoxyqueuosine(34) reductase QueG	1028272	0.0247382	7.99082	0.0544977	0.819792	0.909874
OG1RF_RS04460	OG1RF_10851	galT	UDP-glucose--hexose-1-phosphate uridylyltransferase	1028179	0.0245961	6.98672	0.0470826	0.832276	0.918312
OG1RF_RS09245	OG1RF_11807	NA	peptidase	1028385	0.0238801	7.97313	0.0789603	0.784036	0.887452
OG1RF_RS02290	OG1RF_10429	trmB	tRNA (guanosine(46)-N7)-methyltransferase TrmB	1028087	0.0238048	7.74058	0.013697	0.909196	0.962876
OG1RF_RS12435	OG1RF_12433	maf	septum formation protein Maf	1028533	0.0236871	6.84406	0.0463851	0.833502	0.91888
OG1RF_RS02820	OG1RF_10536	NA	hypothetical protein	3586037	0.0236347	4.85477	0.00902391	0.926064	0.971215
OG1RF_RS09725	OG1RF_11901	NA	HD domain-containing protein	3586458	0.0235857	8.23355	0.031491	0.862443	0.936398
OG1RF_RS10175	OG1RF_11990	atpF	F0F1 ATP synthase subunit B	1028429	0.0235766	7.5493	0.0243285	0.878937	0.9457
OG1RF_RS08940	OG1RF_11746	NA	nucleoside deaminase	3586414	0.0234755	6.21274	0.0382105	0.84866	0.926996
OG1RF_RS10555	OG1RF_12064	NA	hypothetical protein	1028448	0.0233661	6.27397	0.0466923	0.83296	0.918675
OG1RF_RS12295	OG1RF_12400	NA	PTS sugar transporter subunit IIB	1028526	0.0233547	1.37639	0.00206911	0.964551	0.989057
OG1RF_RS12115	OG1RF_12364	smc	chromosome segregation protein SMC	1028515	0.0225521	9.91086	0.0700737	0.796227	0.896537
OG1RF_RS10365	OG1RF_12026	NA	YhdH/YhfP family quinone oxidoreductase	1028440	0.0225021	7.25403	0.0365885	0.851864	0.928816
OG1RF_RS09210	OG1RF_11799	NA	hydrolase	1028383	0.0224071	8.02699	0.0670782	0.800523	0.897988
OG1RF_RS07750	OG1RF_11509	NA	hypothetical protein	3586339	0.0223054	3.10542	0.00740246	0.939092	0.976519
OG1RF_RS12235	OG1RF_12388	def	peptide deformylase	1028522	0.0220759	7.13978	0.0381628	0.848753	0.926996
OG1RF_RS08490	OG1RF_11656	NA	ABC transporter permease	1028352	0.0217547	8.7126	0.0052534	0.944034	0.9789
OG1RF_RS04025	OG1RF_10779	pyk	pyruvate kinase	1028162	0.0210002	12.7613	0.0330189	0.859184	0.934038
OG1RF_RS10875	NA	NA	hypothetical protein	NA	0.0209927	2.19997	0.00232103	0.962457	0.987302
OG1RF_RS10725	OG1RF_12097	murB	UDP-N-acetylmuramate dehydrogenase	1028458	0.0208125	7.98298	0.0556596	0.817919	0.909624
OG1RF_RS03000	OG1RF_10572	NA	hypothetical protein	1028120	0.0201925	7.5934	0.0288549	0.868263	0.941044
OG1RF_RS09005	OG1RF_11759	NA	sensor histidine kinase	1028371	0.0193506	6.05878	0.0238116	0.880219	0.945759
OG1RF_RS00615	OG1RF_10122	NA	deoxyribose-phosphate aldolase	1028021	0.018471	8.15905	0.00935272	0.924903	0.971149
OG1RF_RS03100	OG1RF_10592	NA	ABC transporter permease	1028125	0.0184476	8.17737	0.0160725	0.901453	0.958605
OG1RF_RS07485	OG1RF_11454	NA	aminopeptidase P family protein	3586321	0.0182819	9.16662	0.0396866	0.845806	0.925727
OG1RF_RS08825	OG1RF_11723	NA	hypothetical protein	1028366	0.0179607	9.7507	0.0381596	0.84876	0.926996
OG1RF_RS12515	OG1RF_12449	NA	M protein trans-acting positive regulator	1028536	0.0177258	6.06347	0.0179837	0.895794	0.954947
OG1RF_RS03125	OG1RF_10598	queA	tRNA preQ1(34) S-adenosylmethionine ribosyltransferase-isomerase QueA	3586055	0.0176248	8.22949	0.0543389	0.820049	0.909874
OG1RF_RS03505	OG1RF_10675	NA	uracil-DNA glycosylase	3586088	0.0174852	6.89827	0.0287309	0.868544	0.941044
OG1RF_RS01930	OG1RF_10356	nrdE	class 1b ribonucleoside-diphosphate reductase subunit alpha	1028071	0.0173944	10.1145	0.0183317	0.894797	0.954278
OG1RF_RS04550	OG1RF_10869	ebpA	endocarditis and biofilm-associated pilus tip protein EbpA	1028184	0.0168795	11.7039	0.0155378	0.903096	0.959563
OG1RF_RS07050	OG1RF_11366	ylqF	ribosome biogenesis GTPase YlqF	1028284	0.0164483	7.97636	0.0235092	0.880975	0.946179
OG1RF_RS02070	OG1RF_10383	NA	hypothetical protein	3585978	0.0162679	3.71252	0.00517324	0.993366	1
OG1RF_RS00680	OG1RF_10135	deoD	purine-nucleoside phosphorylase	1028025	0.0160867	7.86089	0.0245264	0.87845	0.9457
OG1RF_RS12110	OG1RF_12363	NA	Cof-type HAD-IIB family hydrolase	1028515	0.0159538	7.62278	0.0214898	0.886161	0.948985
OG1RF_RS08870	OG1RF_11732	rfbB	dTDP-glucose 4,6-dehydratase	1028367	0.0156802	10.1713	0.0242599	0.879107	0.9457
OG1RF_RS12760	OG1RF_12501	NA	putative holin-like toxin	3586649	0.0152417	1.2485	0.000664009	0.99556	1
OG1RF_RS12765	OG1RF_12502	NA	WxL domain-containing protein	3586650	0.0142849	5.44236	0.0105015	0.920262	0.967454
OG1RF_RS01695	OG1RF_10309	NA	IclR family transcriptional regulator	3585945	0.0140635	6.13183	0.00429232	0.948983	0.982454
OG1RF_RS09235	OG1RF_11805	asnS	asparagine--tRNA ligase	1028385	0.013615	9.88734	0.0281544	0.869856	0.941332
OG1RF_RS10345	OG1RF_12022	NA	ABC transporter permease	1028439	0.0125508	6.71025	0.00339741	0.954644	0.984369
OG1RF_RS08055	OG1RF_11570	NA	glycerophosphoryl diester phosphodiesterase	3586359	0.011752	6.81989	0.0054466	0.942522	0.978009
OG1RF_RS04475	OG1RF_10854	NA	hypothetical protein	1028180	0.0115211	4.65356	0.00461017	0.947111	0.981303
OG1RF_RS01265	OG1RF_10225	fabI	enoyl-ACP reductase FabI	3585921	0.0113379	9.86701	0.002367	0.962259	0.987302
OG1RF_RS03340	OG1RF_10642	rpmI	50S ribosomal protein L35	3586068	0.0104111	11.4985	0.00703533	0.934693	0.974299
OG1RF_RS12100	OG1RF_12361	NA	cupin domain-containing protein	3586608	0.0103315	6.81768	0.00853251	0.928099	0.971632
OG1RF_RS09425	OG1RF_11841	recO	DNA repair protein RecO	1028394	0.0101355	6.47367	0.00834505	0.92889	0.971632
OG1RF_RS00185	OG1RF_10036	NA	glutamate-5-semialdehyde dehydrogenase	1028004	0.00976597	7.98145	0.0120654	0.914554	0.964595
OG1RF_RS09035	OG1RF_11765	NA	MerR family DNA-binding transcriptional regulator	3586425	0.00866099	5.05697	0.00243865	0.961518	0.987302
OG1RF_RS05380	OG1RF_11035	NA	ribonuclease HIII	3586191	0.00796911	5.88885	0.00252114	0.960873	0.987246
OG1RF_RS07625	OG1RF_11484	NA	DUF2829 domain-containing protein	1028311	0.00767647	4.13057	0.000837483	0.977442	0.994614
OG1RF_RS11415	OG1RF_12227	NA	HAD family hydrolase	1028489	0.00752275	7.63766	0.00302491	0.957146	0.985376
OG1RF_RS06110	OG1RF_11178	NA	formate dehydrogenase subunit alpha	1028250	0.00637674	2.35375	0.000382083	0.99231	1
OG1RF_RS01040	OG1RF_10208	hpt	hypoxanthine phosphoribosyltransferase	1028036	0.00636148	8.65213	0.00406511	0.950331	0.983141
OG1RF_RS04820	OG1RF_10923	NA	DNA-directed RNA polymerase subunit delta	3586163	0.00634321	11	0.00405257	0.950407	0.983141
OG1RF_RS06070	OG1RF_11170	pepT	peptidase T	1028248	0.00574439	9.02953	0.00384239	0.951709	0.983472
OG1RF_RS07510	OG1RF_11459	NA	prolipoprotein diacylglyceryl transferase	1028306	0.00564656	7.87612	0.00434533	0.94865	0.982454
OG1RF_RS12240	OG1RF_12389	priA	primosomal protein N'	1028522	0.00542765	8.91041	0.00260057	0.960262	0.987011
OG1RF_RS00225	OG1RF_10044	NA	cysteine--tRNA ligase	1028006	0.00518197	7.94454	0.00303615	0.957067	0.985376
OG1RF_RS08480	OG1RF_11653	NA	amino acid permease	1028351	0.00447757	8.22043	0.00169315	0.967931	0.990557
OG1RF_RS12040	OG1RF_12350	NA	peptide ABC transporter substrate-binding protein	1028513	0.00370589	5.28962	0.000137291	0.990883	1
OG1RF_RS07225	OG1RF_11402	NA	LapA family protein	1028291	0.00361423	7.24584	0.00117989	0.973227	0.99283
OG1RF_RS12215	OG1RF_12384	ireK	serine/threonine protein kinase IreK	1028522	0.00343713	10.3173	0.00153547	0.96946	0.991729
OG1RF_RS12460	OG1RF_12438	rny	ribonuclease Y	3586625	0.00313746	10.7663	0.000947606	0.976006	0.994486
OG1RF_RS08495	OG1RF_11657	NA	ABC transporter ATP-binding protein	1028352	0.00305764	7.59532	8.42213e-05	0.992906	1
OG1RF_RS05030	OG1RF_10965	NA	response regulator transcription factor	1028205	0.00274859	8.03172	0.000820563	0.977671	0.994614
OG1RF_RS08425	NA	NA	hypothetical protein	NA	0.00264495	3.26645	0.000137913	0.990845	1
OG1RF_RS06500	OG1RF_11256	xerD	site-specific tyrosine recombinase XerD	1028265	0.00259759	6.9147	0.000499102	0.982585	0.999219
OG1RF_RS12155	OG1RF_12372	plsX	phosphate acyltransferase PlsX	1028517	0.00229827	9.12835	0.000838992	0.977422	0.994614
OG1RF_RS07560	OG1RF_11469	pstC	phosphate ABC transporter permease subunit PstC	1028308	0.00155911	8.54779	0.000275139	0.987069	1
OG1RF_RS10840	OG1RF_12119	NA	ATP-binding cassette domain-containing protein	1028466	0.00121039	6.64811	6.79567e-05	0.993573	1
OG1RF_RS03415	OG1RF_10657	metG	methionine--tRNA ligase	3586077	0.000812407	10.5461	6.78074e-05	0.99358	1
OG1RF_RS04875	OG1RF_10934	NA	Sapep family Mn(2+)-dependent dipeptidase	1028197	0.000340843	5.56668	1.5886e-06	0.999018	1
OG1RF_RS02460	OG1RF_10463	gatB	Asp-tRNA(Asn)/Glu-tRNA(Gln) amidotransferase subunit GatB	1028094	4.49046e-05	10.0288	2.10164e-07	0.999643	1
OG1RF_RS00165	OG1RF_10032	NA	hypothetical protein	1028003	0	-0.337764	0	1	1
OG1RF_RS01545	OG1RF_10280	NA	hypothetical protein	3585936	0	-0.337764	0	1	1
OG1RF_RS01785	NA	NA	hypothetical protein	NA	0	-0.337764	0	1	1
OG1RF_RS04175	OG1RF_10793	NA	hypothetical protein	1028166	0	-0.337764	0	1	1
OG1RF_RS04265	OG1RF_10812	NA	hypothetical protein	3586123	0	-0.337764	0	1	1
OG1RF_RS04280	OG1RF_10815	NA	sigma-70 family RNA polymerase sigma factor	1028171	0	-0.337764	0	1	1
OG1RF_RS04285	OG1RF_10816	NA	helix-turn-helix domain-containing protein	1028171	0	-0.337764	0	1	1
OG1RF_RS04630	OG1RF_10885	NA	hypothetical protein	3586155	0	-0.337764	0	1	1
OG1RF_RS04735	OG1RF_10906	NA	PTS sugar transporter subunit IIB	1028191	0	-0.337764	0	1	1
OG1RF_RS04930	NA	NA	hypothetical protein	NA	0	-0.337764	0	1	1
OG1RF_RS05455	NA	NA	hypothetical protein	NA	0	-0.337764	0	1	1
OG1RF_RS06125	OG1RF_11182	moaA	GTP 3',8-cyclase MoaA	1028251	0	-0.18511	0	1	1
OG1RF_RS06165	NA	NA	hypothetical protein	NA	0	-0.260497	0	1	1
OG1RF_RS06385	OG1RF_11233	NA	PTS transporter subunit EIIA	1028260	0	-0.337764	0	1	1
OG1RF_RS06410	OG1RF_11238	NA	hypothetical protein	1028261	0	-0.337764	0	1	1
OG1RF_RS06775	NA	NA	hypothetical protein	NA	0	-0.337764	0	1	1
OG1RF_RS07065	OG1RF_11369	NA	PTS sugar transporter subunit IIC	3586300	0	-0.187227	0	1	1
OG1RF_RS07990	OG1RF_11558	NA	PTS fructose transporter subunit IIB	1028327	0	-0.337764	0	1	1
OG1RF_RS08250	NA	NA	hypothetical protein	NA	0	-0.337764	0	1	1
OG1RF_RS10575	NA	NA	hypothetical protein	NA	0	-0.337764	0	1	1
OG1RF_RS11835	NA	NA	hypothetical protein	NA	0	-0.337764	0	1	1
OG1RF_RS13305	NA	NA	hypothetical protein	NA	0	-0.258718	0	1	1
OG1RF_RS13730	NA	NA	hypothetical protein	NA	0	-0.337764	0	1	1
OG1RF_RS13820	NA	NA	hypothetical protein	NA	0	-0.258718	0	1	1
OG1RF_RS06050	OG1RF_11166	NA	helix-turn-helix domain-containing protein	3586226	-3.14352e-05	6.02576	6.74812e-08	0.999797	1
OG1RF_RS11450	OG1RF_12234	thiI	tRNA 4-thiouridine(8) synthase ThiI	3586546	-7.64374e-05	8.50081	6.22744e-07	0.999385	1
OG1RF_RS11810	OG1RF_12306	NA	DUF4479 and tRNA-binding domain-containing protein	3586578	-0.000611464	8.66729	5.90858e-05	0.994007	1
OG1RF_RS10370	OG1RF_12027	coaB	phosphopantothenate--cysteine ligase	1028440	-0.00116412	7.03023	6.66924e-05	0.993633	1
OG1RF_RS06715	OG1RF_11300	tkt	transketolase	3586273	-0.00342105	11.6606	0.00101986	0.975108	0.993964
OG1RF_RS10350	OG1RF_12023	NA	ABC transporter permease	1028439	-0.00368338	6.27192	0.000457737	0.983322	0.999575
OG1RF_RS12335	OG1RF_12408	NA	hypothetical protein	3586616	-0.00487649	6.47294	0.00123448	0.972615	0.992597
OG1RF_RS07585	OG1RF_11476	secA	preprotein translocase subunit SecA	1028309	-0.00507533	11.1977	0.00318237	0.956046	0.985355
OG1RF_RS04020	OG1RF_10778	NA	ATP-dependent 6-phosphofructokinase	1028162	-0.00526492	11.4179	0.00184016	0.966569	0.989947
OG1RF_RS11605	OG1RF_12266	NA	helix-turn-helix domain-containing protein	3586558	-0.00529085	1.37522	9.0979e-05	0.992564	1
OG1RF_RS05360	OG1RF_11031	NA	hypothetical protein	1028221	-0.00589585	2.76932	0.000137248	0.990876	1
OG1RF_RS02705	OG1RF_10512	NA	NUDIX hydrolase	1028105	-0.00596115	5.27708	0.00177592	0.967157	0.990157
OG1RF_RS06620	OG1RF_11281	aroF	3-deoxy-7-phosphoheptulonate synthase	1028269	-0.00601634	7.05043	0.00126312	0.972299	0.992597
OG1RF_RS00215	OG1RF_10042	NA	glutamate--tRNA ligase	1028005	-0.00761369	10.4599	0.00778202	0.931324	0.972724
OG1RF_RS09780	OG1RF_11912	NA	hypothetical protein	3586462	-0.00795134	5.02723	0.00136177	0.971238	0.992597
OG1RF_RS08620	NA	NA	hypothetical protein	NA	-0.00806069	3.36994	0.00101113	0.988992	1
OG1RF_RS05575	OG1RF_11075	NA	oxygen-independent coproporphyrinogen III oxidase	3586198	-0.00839849	7.08891	0.00287521	0.958219	0.986087
OG1RF_RS12120	OG1RF_12365	NA	ribonuclease III	1028515	-0.00863755	6.87807	0.00592462	0.940058	0.976737
OG1RF_RS08770	OG1RF_11710	NA	O-antigen ligase family protein	1028364	-0.00907696	8.16592	0.00372169	0.952472	0.983472
OG1RF_RS13410	NA	NA	nitroreductase family protein	NA	-0.00918835	4.98259	0.00279618	0.958796	0.986289
OG1RF_RS11545	OG1RF_12254	NA	amidinotransferase	3586554	-0.0104509	7.61722	0.00907796	0.925843	0.971215
OG1RF_RS08835	OG1RF_11725	NA	glycosyltransferase	1028366	-0.0110353	10.2654	0.0184235	0.894536	0.954278
OG1RF_RS01260	OG1RF_10224	NA	DUF4809 family protein	1028040	-0.0111778	5.54981	0.0056899	0.941254	0.977587
OG1RF_RS10730	OG1RF_12098	NA	Gfo/Idh/MocA family oxidoreductase	1028458	-0.0121172	6.36075	0.0103186	0.920956	0.967791
OG1RF_RS02770	OG1RF_10526	NA	FtsX-like permease family protein	1028109	-0.0124602	3.18964	0.00133715	0.971499	0.992597
OG1RF_RS04750	OG1RF_10909	araD	L-ribulose-5-phosphate 4-epimerase	1028191	-0.0130968	2.43449	0.00114429	0.973634	0.992853
OG1RF_RS05390	OG1RF_11037	NA	LPXTG cell wall anchor domain-containing protein	3586193	-0.0146523	6.74106	0.0172174	0.898024	0.956535
OG1RF_RS03035	OG1RF_10579	NA	alanine racemase	1028122	-0.01475	8.78706	0.0160958	0.901382	0.958605
OG1RF_RS06495	OG1RF_11255	NA	alpha/beta hydrolase	3586257	-0.0157427	7.42797	0.0252653	0.876649	0.9457
OG1RF_RS00925	OG1RF_10184	NA	energy-coupling factor transporter transmembrane protein EcfT	1028032	-0.0163006	7.65956	0.0306679	0.864232	0.937552
OG1RF_RS01230	OG1RF_10218	NA	alpha/beta hydrolase	3585919	-0.0167691	5.06609	0.0121216	0.914356	0.964595
OG1RF_RS02785	OG1RF_10529	NA	TIGR01212 family radical SAM protein	1028110	-0.0191406	8.1356	0.0566599	0.816323	0.908652
OG1RF_RS13020	OG1RF_12543	NA	ParB/RepB/Spo0J family partition protein	1028560	-0.0201658	8.44681	0.0569181	0.815914	0.908652
OG1RF_RS11990	OG1RF_12340	rpsD	30S ribosomal protein S4	3586597	-0.0209923	12.8439	0.0244628	0.878607	0.9457
OG1RF_RS00645	OG1RF_10128	NA	ABC transporter permease	1028023	-0.0220484	9.54697	0.00895574	0.926717	0.971473
OG1RF_RS08185	OG1RF_11596	NA	hypothetical protein	1028336	-0.022083	4.22275	0.0139922	0.916525	0.965282
OG1RF_RS09800	OG1RF_11916	NA	ABC transporter substrate-binding protein	1028411	-0.0221964	7.47735	0.067239	0.80029	0.897988
OG1RF_RS12230	OG1RF_12387	NA	methionyl-tRNA formyltransferase	1028522	-0.0222171	8.43772	0.0472832	0.831925	0.918312
OG1RF_RS05995	OG1RF_11155	NA	cold-shock protein	3586221	-0.02321	11.95	0.0240109	0.879723	0.9457
OG1RF_RS07520	OG1RF_11461	NA	excinuclease ABC	3586322	-0.0233784	4.05147	0.0121954	0.914097	0.964595
OG1RF_RS05010	OG1RF_10961	NA	TIGR01906 family membrane protein	1028203	-0.0234696	6.67373	0.0387541	0.847602	0.926908
OG1RF_RS12165	OG1RF_12374	NA	DAK2 domain-containing protein	1028518	-0.0239272	10.7135	0.063073	0.806431	0.902793
OG1RF_RS10770	OG1RF_12106	NA	MBL fold metallo-hydrolase	1028461	-0.0239811	8.40557	0.0292315	0.867416	0.940611
OG1RF_RS05135	OG1RF_10987	NA	hypothetical protein	3586176	-0.0244153	5.90397	0.0243996	0.878762	0.9457
OG1RF_RS00160	OG1RF_10031	NA	YfhO family protein	3585873	-0.0259759	8.24164	0.0986646	0.759439	0.869132
OG1RF_RS00620	OG1RF_10123	NA	cytidine deaminase	1028021	-0.0260043	7.88178	0.0228901	0.88266	0.946807
OG1RF_RS08195	OG1RF_11598	NA	PTS transporter subunit EIIC	1028337	-0.026762	2.38055	0.00779626	0.952735	0.983472
OG1RF_RS13190	OG1RF_12577	rnpA	ribonuclease P protein component	1028564	-0.0271814	6.87713	0.0525067	0.823051	0.911583
OG1RF_RS02435	OG1RF_10458	pcrA	DNA helicase PcrA	1028093	-0.0277269	9.36061	0.111851	0.744469	0.858082
OG1RF_RS04715	OG1RF_10902	NA	DeoR/GlpR transcriptional regulator	3586156	-0.0282842	3.0581	0.00901645	0.926094	0.971215
OG1RF_RS02530	OG1RF_10476	NA	hypothetical protein	3586013	-0.0286605	5.5698	0.0270439	0.872423	0.942479
OG1RF_RS05250	OG1RF_11009	NA	beta-glucosidase	1028215	-0.0289645	2.58192	0.00882475	0.976757	0.994614
OG1RF_RS10340	OG1RF_12021	NA	ABC transporter substrate-binding protein	1028439	-0.0290125	6.98666	0.0149824	0.90507	0.960475
OG1RF_RS02150	OG1RF_10399	NA	UDP-N-acetylmuramoyl-L-alanyl-D-glutamate--L-lysine ligase	3585986	-0.029207	8.21559	0.105257	0.751824	0.862851
OG1RF_RS08060	OG1RF_11571	NA	Bax inhibitor-1/YccA family protein	1028329	-0.0294786	7.927	0.0837526	0.77777	0.882293
OG1RF_RS03615	OG1RF_10698	NA	hypothetical protein	1028145	-0.0297201	2.23505	0.00938718	0.938304	0.976093
OG1RF_RS06000	OG1RF_11156	NA	hypothetical protein	3586222	-0.0298556	5.52289	0.0129706	0.911486	0.964171
OG1RF_RS01965	OG1RF_10362	NA	aldo/keto reductase	1028073	-0.0301279	5.70779	0.0372054	0.850637	0.928261
OG1RF_RS12265	OG1RF_12394	NA	YicC family protein	1028524	-0.0304068	7.22877	0.0550794	0.818852	0.90977
OG1RF_RS02100	OG1RF_10389	NA	M24 family metallopeptidase	1028078	-0.0314481	5.40405	0.03375	0.857653	0.933158
OG1RF_RS06670	OG1RF_11291	NA	hypothetical protein	1028270	-0.032115	6.26484	0.0537637	0.820986	0.910132
OG1RF_RS06030	OG1RF_11162	NA	alkylphosphonate utilization protein	1028246	-0.0324303	8.66141	0.0707441	0.795279	0.896537
OG1RF_RS03290	OG1RF_10632	NA	pentapeptide repeat-containing protein	1028133	-0.0336431	5.47858	0.0340571	0.857014	0.932856
OG1RF_RS10800	OG1RF_12112	dltA	D-alanine--poly(phosphoribitol) ligase subunit DltA	1028463	-0.0338926	8.37799	0.0446173	0.836783	0.921317
OG1RF_RS12325	OG1RF_12406	NA	MurR/RpiR family transcriptional regulator	3586614	-0.0340025	3.01101	0.0123444	0.913576	0.964595
OG1RF_RS08865	OG1RF_11731	rfbD	dTDP-4-dehydrorhamnose reductase	1028367	-0.0347355	8.68705	0.20977	0.65605	0.796414
OG1RF_RS10185	OG1RF_11992	atpB	F0F1 ATP synthase subunit A	1028430	-0.0348119	8.78383	0.0691559	0.797533	0.897439
OG1RF_RS06575	OG1RF_11271	NA	tetratricopeptide repeat protein	1028267	-0.0361909	8.62242	0.152563	0.703714	0.830755
OG1RF_RS05505	OG1RF_11061	NA	hypothetical protein	1028225	-0.0370743	5.77956	0.00189866	0.966492	0.989947
OG1RF_RS03110	OG1RF_10594	NA	ABC transporter permease	1028125	-0.0371211	7.43492	0.0636865	0.805513	0.902272
OG1RF_RS05780	OG1RF_11114	NA	hypothetical protein	3586209	-0.0372596	1.47049	0.00559063	0.941768	0.977728
OG1RF_RS12070	NA	NA	putative holin-like toxin	NA	-0.0375494	5.36038	0.0540719	0.820483	0.909965
OG1RF_RS12535	OG1RF_12453	NA	WxL domain-containing protein	1028537	-0.0380198	6.39089	0.0932356	0.765924	0.873843
OG1RF_RS00015	OG1RF_10001	dnaA	chromosomal replication initiator protein DnaA	3585861	-0.0386799	8.94239	0.129719	0.725687	0.845871
OG1RF_RS05565	OG1RF_11073	NA	LysR family transcriptional regulator	1028229	-0.0389777	3.65245	0.0310761	0.863342	0.93698
OG1RF_RS01530	OG1RF_10277	NA	hypothetical protein	1028056	-0.0391105	2.40394	0.0203343	0.88924	0.9511
OG1RF_RS08715	OG1RF_11698	NA	TIGR00159 family protein	1028361	-0.0394351	8.60166	0.210402	0.655571	0.796414
OG1RF_RS09535	OG1RF_11863	NA	MBL fold metallo-hydrolase	1028400	-0.039909	7.2541	0.0595456	0.811802	0.906565
OG1RF_RS13030	OG1RF_12545	rsmG	16S rRNA (guanine(527)-N(7))-methyltransferase RsmG	1028560	-0.0400278	7.67334	0.118149	0.737668	0.85329
OG1RF_RS01225	OG1RF_10217	NA	histidine phosphatase family protein	1028038	-0.0404055	2.8712	0.0193298	0.891991	0.953253
OG1RF_RS07915	OG1RF_11542	NA	cobalt transporter	1028323	-0.0407634	2.50305	0.0117544	0.915658	0.965256
OG1RF_RS10665	OG1RF_12085	sdaAB	L-serine ammonia-lyase, iron-sulfur-dependent, subunit beta	1028455	-0.0410466	6.00374	0.0859894	0.774912	0.880598
OG1RF_RS08815	OG1RF_11721	NA	sugar transferase	1028366	-0.0425836	9.9129	0.266554	0.616087	0.770631
OG1RF_RS05910	OG1RF_11139	NA	DUF1211 domain-containing protein	3586215	-0.0433555	2.56552	0.0191269	0.892555	0.953462
OG1RF_RS09215	OG1RF_11800	NA	glycoside hydrolase family 73 protein	1028383	-0.0434259	8.05406	0.239332	0.6345	0.784169
OG1RF_RS12245	OG1RF_12390	NA	DNA-directed RNA polymerase subunit omega	1028523	-0.0435427	8.71055	0.211475	0.654758	0.796414
OG1RF_RS09515	OG1RF_11859	NA	PadR family transcriptional regulator	1028398	-0.0443665	5.49759	0.0485195	0.82978	0.917125
OG1RF_RS07580	OG1RF_11474	prfB	peptide chain release factor 2	1028309	-0.0445444	9.16642	0.162696	0.694579	0.823358
OG1RF_RS09755	OG1RF_11907	NA	penicillin-binding protein	1028408	-0.0445756	8.07366	0.242315	0.63242	0.783394
OG1RF_RS07525	OG1RF_11462	NA	phage holin family protein	1028307	-0.0446225	6.36218	0.0786066	0.784507	0.887596
OG1RF_RS10375	OG1RF_12028	coaC	phosphopantothenoylcysteine decarboxylase	1028440	-0.0452252	6.08054	0.113477	0.742693	0.856719
OG1RF_RS04565	OG1RF_10872	srtC	Ebp pilus assembly class C sortase	3586144	-0.045256	6.69488	0.081995	0.780045	0.884097
OG1RF_RS05915	OG1RF_11140	mgtA	magnesium-translocating P-type ATPase	3586216	-0.045768	6.9075	0.0678103	0.799464	0.897988
OG1RF_RS03585	OG1RF_10692	NA	hypothetical protein	1028145	-0.0462463	2.35818	0.0173722	0.90722	0.961594
OG1RF_RS07415	OG1RF_11440	ybaK	Cys-tRNA(Pro) deacylase	1028301	-0.0466952	6.09289	0.121815	0.733802	0.850723
OG1RF_RS12440	OG1RF_12434	mutL	DNA mismatch repair endonuclease MutL	1028533	-0.0468195	8.64755	0.29011	0.601106	0.757432
OG1RF_RS11345	OG1RF_12212	NA	sensor histidine kinase	1028485	-0.0475516	7.7926	0.183134	0.677126	0.812825
OG1RF_RS08065	OG1RF_11572	NA	enoyl-CoA hydratase	1028329	-0.047975	9.18623	0.290987	0.600563	0.757432
OG1RF_RS00915	OG1RF_10182	NA	energy-coupling factor ABC transporter ATP-binding protein	1028032	-0.0484796	7.63927	0.263468	0.618113	0.772203
OG1RF_RS09565	OG1RF_11869	NA	PTS glucose transporter subunit IIA	3586448	-0.048521	7.16164	0.103953	0.753309	0.86403
OG1RF_RS02925	OG1RF_10557	NA	type II toxin-antitoxin system PemK/MazF family toxin	1028117	-0.0487205	2.45369	0.0243989	0.886157	0.948985
OG1RF_RS02345	OG1RF_10440	NA	DUF3290 domain-containing protein	1028089	-0.0490889	4.51208	0.0701176	0.796165	0.896537
OG1RF_RS07640	OG1RF_11487	NA	Tim44-like domain protein	1028312	-0.049461	5.74965	0.0566969	0.816265	0.908652
OG1RF_RS08170	OG1RF_11593	NA	helix-turn-helix domain-containing protein	1028335	-0.0499543	6.33965	0.216486	0.650997	0.793922
OG1RF_RS00920	OG1RF_10183	NA	energy-coupling factor ABC transporter ATP-binding protein	1028032	-0.0500785	7.6938	0.370807	0.555192	0.720238
OG1RF_RS09835	OG1RF_11922	NA	helix-turn-helix domain-containing protein	1028413	-0.0501532	5.93722	0.195406	0.6672	0.804572
OG1RF_RS10620	OG1RF_12076	ebgA	beta-galactosidase subunit alpha	1028452	-0.0502385	3.98213	0.0472373	0.832005	0.918312
OG1RF_RS12445	OG1RF_12435	mutS	DNA mismatch repair protein MutS	1028533	-0.050342	8.71933	0.405304	0.537659	0.708197
OG1RF_RS03690	OG1RF_10713	NA	exodeoxyribonuclease VII large subunit	1028149	-0.0510149	8.27521	0.214614	0.652396	0.794688
OG1RF_RS03305	OG1RF_10635	NA	DUF3899 domain-containing protein	3586066	-0.051225	5.97205	0.180341	0.67944	0.813524
OG1RF_RS09265	OG1RF_11811	NA	PolC-type DNA polymerase III	3586438	-0.0525474	10.2267	0.369794	0.555724	0.720238
OG1RF_RS03490	OG1RF_10672	NA	GNAT family N-acetyltransferase	3586087	-0.0527869	7.75311	0.322317	0.581861	0.741463
OG1RF_RS08710	OG1RF_11697	NA	hypothetical protein	1028361	-0.053211	9.35691	0.480171	0.503014	0.679899
OG1RF_RS00080	OG1RF_10014	NA	DegV family protein	1028000	-0.0536299	6.83118	0.173764	0.684975	0.816847
OG1RF_RS11740	OG1RF_12293	NA	hypothetical protein	3586567	-0.0541983	6.35819	0.138596	0.716903	0.841125
OG1RF_RS07040	OG1RF_11364	dprA	DNA-protecting protein DprA	1028284	-0.0544621	1.46256	0.00997636	0.922273	0.968781
OG1RF_RS10490	OG1RF_12051	NA	DUF916 and DUF3324 domain-containing protein	3586499	-0.0551876	1.64186	0.0211942	0.905497	0.960533
OG1RF_RS09730	OG1RF_11902	NA	arginine--tRNA ligase	3586459	-0.0555838	9.50322	0.198013	0.665141	0.804102
OG1RF_RS01000	OG1RF_10200	NA	aminoacyl-tRNA hydrolase	1028035	-0.0557262	6.05959	0.141413	0.714183	0.839279
OG1RF_RS13025	OG1RF_12544	NA	ParA family protein	1028560	-0.0561163	7.25691	0.313265	0.587135	0.746711
OG1RF_RS00560	OG1RF_10112	NA	PhzF family phenazine biosynthesis protein	1028019	-0.0561855	1.95176	0.0116788	0.915928	0.965256
OG1RF_RS10550	OG1RF_12063	NA	5'-methylthioadenosine/adenosylhomocysteine nucleosidase	1028448	-0.0570262	8.27478	0.508806	0.490824	0.669023
OG1RF_RS02780	OG1RF_10528	NA	rRNA methyltransferase	1028110	-0.0572534	7.31673	0.227321	0.643045	0.78908
OG1RF_RS07565	OG1RF_11470	pstS	phosphate ABC transporter substrate-binding protein PstS	3586324	-0.0572894	8.3701	0.35319	0.564589	0.727711
OG1RF_RS10040	OG1RF_11963	NA	transcriptional regulator	3586473	-0.0573903	6.66261	0.241685	0.632858	0.783394
OG1RF_RS03645	OG1RF_10704	NA	ribosomal-processing cysteine protease Prp	1028146	-0.057914	11.7462	0.197861	0.66526	0.804102
OG1RF_RS07900	OG1RF_11539	NA	FUSC family protein	3586347	-0.0585571	4.98034	0.113856	0.742281	0.856708
OG1RF_RS06485	OG1RF_11253	NA	peptidyl-prolyl cis-trans isomerase	3586255	-0.0587714	8.0054	0.406907	0.536871	0.708197
OG1RF_RS01450	OG1RF_10261	NA	DUF4822 domain-containing protein	3585933	-0.0588269	3.28068	0.0435333	0.838618	0.922716
OG1RF_RS01715	OG1RF_10313	NA	gluconate 5-dehydrogenase	1028064	-0.0589687	3.35824	0.058588	0.813289	0.907833
OG1RF_RS07390	OG1RF_11435	NA	CBS domain-containing protein	1028300	-0.0592398	7.51899	0.385536	0.547571	0.713251
OG1RF_RS02110	OG1RF_10391	NA	MATE family efflux transporter	3585980	-0.0592588	6.36395	0.145064	0.710704	0.837094
OG1RF_RS12205	OG1RF_12382	NA	ribulose-phosphate 3-epimerase	1028521	-0.0609523	7.20529	0.45723	0.513181	0.687168
OG1RF_RS13195	OG1RF_12578	rpmH	50S ribosomal protein L34	3586668	-0.0616578	9.27547	0.181281	0.678659	0.813524
OG1RF_RS09760	OG1RF_11908	NA	virion core protein	3586460	-0.0620366	8.13755	0.333271	0.575609	0.735978
OG1RF_RS12830	OG1RF_12516	folE	GTP cyclohydrolase I FolE	1028552	-0.0628808	5.31839	0.127163	0.72828	0.848128
OG1RF_RS00020	OG1RF_10002	dnaN	DNA polymerase III subunit beta	3585862	-0.0630365	9.05847	0.43806	0.52197	0.695332
OG1RF_RS09695	OG1RF_11895	NA	voltage-gated chloride channel family protein	3586456	-0.0639019	6.15136	0.137118	0.718342	0.841125
OG1RF_RS00065	OG1RF_10011	rplI	50S ribosomal protein L9	1027999	-0.0648127	7.01572	0.411836	0.53446	0.706504
OG1RF_RS06175	OG1RF_11191	NA	CvpA family protein	1028252	-0.0649294	7.60628	0.560833	0.469966	0.650199
OG1RF_RS02455	OG1RF_10462	gatA	Asp-tRNA(Asn)/Glu-tRNA(Gln) amidotransferase subunit GatA	1028094	-0.0654492	10.1103	0.373596	0.553733	0.719677
OG1RF_RS00675	OG1RF_10134	NA	purine-nucleoside phosphorylase	1028025	-0.065561	8.33428	0.440011	0.521063	0.694482
OG1RF_RS05510	OG1RF_11062	NA	phage holin family protein	1028225	-0.0657417	3.63103	0.0157689	0.902761	0.959563
OG1RF_RS10430	OG1RF_12039	NA	RluA family pseudouridine synthase	1028442	-0.0660241	7.17925	0.403772	0.538415	0.70847
OG1RF_RS12545	NA	NA	LPXTG cell wall anchor domain-containing protein	NA	-0.0661791	4.55276	0.160535	0.696499	0.824121
OG1RF_RS09305	OG1RF_11819	rseP	RIP metalloprotease RseP	1028387	-0.0667994	9.2156	0.581512	0.462096	0.64449
OG1RF_RS00600	OG1RF_10119	NA	adenosine deaminase	3585904	-0.0675869	5.88988	0.1503	0.705802	0.832459
OG1RF_RS06225	OG1RF_11201	abc-f	ABC-F type ribosomal protection protein	3586234	-0.0676966	4.79357	0.136221	0.71922	0.84137
OG1RF_RS10355	OG1RF_12024	potA	ABC transporter ATP-binding protein	1028439	-0.0679392	6.51983	0.0990586	0.759234	0.869132
OG1RF_RS00210	OG1RF_10041	NA	2-C-methyl-D-erythritol 2,4-cyclodiphosphate synthase	1028005	-0.0685522	7.776	0.379842	0.550493	0.716334
OG1RF_RS05515	OG1RF_11063	NA	endolysin	3586196	-0.0686352	5.54578	0.0065241	0.937937	0.976093
OG1RF_RS05470	OG1RF_11054	NA	structural protein	1028225	-0.0687639	6.35978	0.00704811	0.935532	0.974387
OG1RF_RS09990	OG1RF_11953	NA	LysR family transcriptional regulator	1028418	-0.0689848	3.1701	0.0351513	0.854765	0.931192
OG1RF_RS11260	OG1RF_12196	NA	S1 RNA-binding domain-containing protein	3586533	-0.0697207	6.08233	0.235891	0.63692	0.785273
OG1RF_RS10850	OG1RF_12121	NA	DNA replication initiation control protein YabA	1028467	-0.0698939	8.3542	0.471956	0.506612	0.682619
OG1RF_RS11040	OG1RF_12157	rpmG	50S ribosomal protein L33	3586523	-0.0706867	10.916	0.137697	0.718086	0.841125
OG1RF_RS00985	OG1RF_10197	NA	CHAP domain-containing protein	3585916	-0.0717704	10.2247	0.752945	0.404466	0.591436
OG1RF_RS08500	OG1RF_11658	NA	GntR family transcriptional regulator	3586382	-0.0724152	7.63738	0.624486	0.446437	0.631516
OG1RF_RS03140	OG1RF_10601	NA	potassium transporter Kup	3586058	-0.0725953	8.94606	0.89098	0.365907	0.553359
OG1RF_RS09540	OG1RF_11864	NA	histidine phosphatase family protein	1028400	-0.0736445	6.95155	0.497785	0.495453	0.673518
OG1RF_RS12775	OG1RF_12505	NA	WxL domain-containing protein	1028549	-0.0741338	7.45053	0.575729	0.464274	0.645783
OG1RF_RS09460	NA	NA	30S ribosomal protein S21	NA	-0.0745587	11.5458	0.482094	0.502179	0.67948
OG1RF_RS10640	OG1RF_12080	rplL	50S ribosomal protein L7/L12	1028453	-0.0750944	11.8021	0.263274	0.618241	0.772203
OG1RF_RS10440	OG1RF_12041	NA	GTP pyrophosphokinase family protein	1028442	-0.0754479	6.80509	0.336253	0.573931	0.735317
OG1RF_RS10985	OG1RF_12147	NA	ROK family glucokinase	1028473	-0.0754496	9.08753	1.11015	0.315115	0.50231
OG1RF_RS12220	OG1RF_12385	NA	Stp1/IreP family PP2C-type Ser/Thr phosphatase	1028522	-0.075461	8.65174	0.615807	0.449527	0.63415
OG1RF_RS11925	OG1RF_12328	NA	hypothetical protein	3586592	-0.0761354	3.89573	0.130152	0.725251	0.845773
OG1RF_RS05345	OG1RF_11028	NA	Cof-type HAD-IIB family hydrolase	3586188	-0.0763343	7.70692	0.78026	0.396352	0.583454
OG1RF_RS06585	OG1RF_11273	NA	YitT family protein	3586266	-0.0764378	6.4912	0.241987	0.632648	0.783394
OG1RF_RS03410	OG1RF_10656	NA	amino acid permease	3586076	-0.0766746	9.16107	0.656249	0.435422	0.620693
OG1RF_RS00205	OG1RF_10040	NA	PIN/TRAM domain-containing protein	1028005	-0.0766921	8.41076	0.841243	0.379124	0.566383
OG1RF_RS05350	OG1RF_11029	NA	response regulator transcription factor	1028220	-0.0768574	6.56201	0.498987	0.494945	0.673219
OG1RF_RS00640	OG1RF_10127	NA	ABC transporter permease	1028023	-0.0788054	9.1308	0.103155	0.755912	0.866631
OG1RF_RS12005	OG1RF_12342	lepB	signal peptidase I	3586599	-0.0798556	6.35691	0.414136	0.533342	0.705795
OG1RF_RS04050	OG1RF_10784	NA	HAMP domain-containing histidine kinase	1028163	-0.0800066	9.37859	0.566157	0.467918	0.647779
OG1RF_RS09650	OG1RF_11886	NA	YlbF family regulator	1028405	-0.0821531	6.65105	0.367434	0.556967	0.721143
OG1RF_RS08385	OG1RF_11635	NA	D-tyrosyl-tRNA(Tyr) deacylase	1028347	-0.0823715	7.2903	0.729572	0.411619	0.600007
OG1RF_RS03570	OG1RF_10688	NA	hypothetical protein	1028144	-0.0827242	4.18694	0.207066	0.677511	0.812825
OG1RF_RS07280	OG1RF_11413	NA	DUF523 domain-containing protein	1028293	-0.0833306	6.07378	0.464082	0.510105	0.685658
OG1RF_RS06595	OG1RF_11275	NA	4-hydroxy-tetrahydrodipicolinate reductase	1028268	-0.0843085	7.3079	0.652439	0.43672	0.621802
OG1RF_RS07500	OG1RF_11457	galU	UTP--glucose-1-phosphate uridylyltransferase GalU	1028306	-0.084563	9.668	0.805426	0.389098	0.575955
OG1RF_RS05475	OG1RF_11055	NA	phage major tail protein, TP901-1 family	1028225	-0.0849471	5.90113	0.0113511	0.918211	0.966479
OG1RF_RS11355	OG1RF_12214	greA	transcription elongation factor GreA	3586541	-0.0863716	9.20245	0.605437	0.453267	0.638266
OG1RF_RS10810	OG1RF_12113	NA	ABC transporter permease	1028464	-0.0867185	7.17282	0.367409	0.55698	0.721143
OG1RF_RS07270	OG1RF_11411	NA	signal recognition particle protein	1028293	-0.0870721	9.5337	1.18437	0.300223	0.486803
OG1RF_RS08840	OG1RF_11726	NA	ABC transporter ATP-binding protein	1028366	-0.087095	8.39973	1.25873	0.286283	0.469206
OG1RF_RS07105	OG1RF_11377	NA	conjugal transfer protein TraX	3586302	-0.0872355	5.10951	0.133393	0.722011	0.84387
OG1RF_RS10385	OG1RF_12030	NA	aminoacyltransferase	3586488	-0.0877491	8.83244	0.716297	0.415771	0.602997
OG1RF_RS03545	OG1RF_10683	NA	glycoside hydrolase family 65 protein	1028142	-0.0884419	3.68205	0.120929	0.734731	0.851417
OG1RF_RS13795	NA	NA	hypothetical protein	NA	-0.0884964	-0.185444	0.00316994	0.956363	0.985355
OG1RF_RS08740	OG1RF_11703	hflX	GTPase HflX	1028363	-0.0898223	8.07802	1.05335	0.327238	0.514146
OG1RF_RS04675	OG1RF_10894	NA	phenylalanine--tRNA ligase subunit beta	1028188	-0.0904449	9.98994	1.08385	0.320646	0.507804
OG1RF_RS08020	NA	NA	hypothetical protein	NA	-0.0908108	-0.0482335	0.00360395	0.953229	0.983472
OG1RF_RS11815	OG1RF_12307	NA	universal stress protein	3586579	-0.0913292	8.34779	0.99207	0.34109	0.528515
OG1RF_RS12540	OG1RF_12454	NA	WxL domain-containing protein	1028537	-0.0917693	6.1499	0.393606	0.543482	0.711513
OG1RF_RS10435	OG1RF_12040	NA	NAD kinase	1028442	-0.0921457	6.79758	0.725317	0.412943	0.60058
OG1RF_RS10980	OG1RF_12146	NA	rhodanese-like domain-containing protein	1028473	-0.0922718	7.57036	1.27322	0.283673	0.466408
OG1RF_RS02170	OG1RF_10403	NA	hypothetical protein	3585988	-0.0925388	3.68836	0.106383	0.750551	0.862509
OG1RF_RS09715	OG1RF_11899	NA	hypothetical protein	1028407	-0.0929533	0.141233	0.00270688	0.959459	0.986578
OG1RF_RS07165	OG1RF_11390	NA	lipoprotein	3586305	-0.0944378	4.81754	0.243484	0.631609	0.783394
OG1RF_RS09805	OG1RF_11917	NA	ABC transporter permease	1028411	-0.0956025	6.47799	0.33285	0.575847	0.735978
OG1RF_RS09405	OG1RF_11837	yidC	membrane protein insertase YidC	3586443	-0.0960501	9.68948	0.558259	0.470961	0.650753
OG1RF_RS06180	OG1RF_11192	NA	endonuclease MutS2	1028253	-0.0961816	9.29192	1.17366	0.302309	0.489274
OG1RF_RS11875	OG1RF_12318	NA	acyltransferase family protein	3586582	-0.0968533	1.52319	0.0239808	0.879798	0.9457
OG1RF_RS06130	OG1RF_11183	NA	MOSC domain-containing protein	1028251	-0.0970694	-0.186917	0.00383891	0.951985	0.983472
OG1RF_RS08445	OG1RF_11646	NA	hypothetical protein	1028350	-0.0970694	-0.116199	0.00383901	0.95173	0.983472
OG1RF_RS05660	OG1RF_11092	NA	FtsX-like permease family protein	1028234	-0.0972755	8.13072	1.20971	0.295367	0.480134
OG1RF_RS09420	OG1RF_11840	glyQ	glycine--tRNA ligase subunit alpha	1028393	-0.0985231	7.89402	0.373718	0.553898	0.719677
OG1RF_RS07645	OG1RF_11488	NA	DUF1648 domain-containing protein	1028312	-0.098612	4.33295	0.270137	0.613755	0.768458
OG1RF_RS03400	OG1RF_10654	NA	sensor histidine kinase	1028137	-0.099114	7.52861	1.17307	0.302424	0.489274
OG1RF_RS01770	OG1RF_10324	NA	sugar phosphate isomerase/epimerase	1028067	-0.0992032	2.47246	0.113264	0.791392	0.894437
OG1RF_RS08800	OG1RF_11718	NA	hypothetical protein	3586406	-0.100393	8.93111	0.627872	0.445241	0.63086
OG1RF_RS01645	OG1RF_10299	NA	FAD-binding oxidoreductase	3585942	-0.102132	6.45121	0.900226	0.363527	0.551338
OG1RF_RS09700	OG1RF_11896	NA	glycosyltransferase family 2 protein	1028407	-0.102829	3.37086	0.171962	0.723084	0.844361
OG1RF_RS08460	OG1RF_11649	NA	hypothetical protein	1028350	-0.102932	0.017865	0.00539465	0.942796	0.978009
OG1RF_RS01245	OG1RF_10221	NA	DNA-3-methyladenine glycosylase I	1028039	-0.103307	3.68023	0.246136	0.629778	0.782593
OG1RF_RS12995	OG1RF_12538	guaB	IMP dehydrogenase	3586659	-0.103518	9.61935	1.6255	0.229145	0.407632
OG1RF_RS09660	OG1RF_11888	NA	pyruvate carboxylase	1028405	-0.103559	10.3807	1.52125	0.243672	0.426239
OG1RF_RS04895	NA	NA	glycine/betaine/sarcosine/D-proline reductase family selenoprotein B	NA	-0.103927	2.09303	0.0474122	0.8317	0.918312
OG1RF_RS03395	OG1RF_10653	NA	response regulator transcription factor	1028137	-0.105069	7.21425	1.03542	0.331203	0.518798
OG1RF_RS04470	OG1RF_10853	NA	kinase	1028180	-0.105143	3.9021	0.153299	0.703038	0.830337
OG1RF_RS02575	OG1RF_10486	NA	WxL domain-containing protein	1028098	-0.10526	6.41598	0.116776	0.740539	0.855462
OG1RF_RS01720	OG1RF_10314	NA	glycosyl hydrolase family 88	1028065	-0.106487	0.249883	0.0123403	0.913591	0.964595
OG1RF_RS04670	OG1RF_10893	pheS	phenylalanine--tRNA ligase subunit alpha	1028188	-0.106515	8.5029	1.8721	0.199103	0.368994
OG1RF_RS05745	OG1RF_11107	NA	hypothetical protein	1028236	-0.107	0.193568	0.00904841	0.928828	0.971632
OG1RF_RS04315	NA	NA	hypothetical protein	NA	-0.107227	3.5998	0.177451	0.681857	0.814257
OG1RF_RS12665	OG1RF_12480	NA	PRD domain-containing protein	3586636	-0.107543	6.36397	0.935274	0.354713	0.544075
OG1RF_RS01690	OG1RF_10308	NA	MerR family transcriptional regulator	3585944	-0.107654	4.45818	0.119837	0.73588	0.852366
OG1RF_RS02745	OG1RF_10520	NA	TetR family transcriptional regulator	3586031	-0.107745	5.0159	0.244931	0.630608	0.78273
OG1RF_RS01925	OG1RF_10355	nrdF	class 1b ribonucleoside-diphosphate reductase subunit beta	3585962	-0.107803	9.11008	0.963547	0.347833	0.536709
OG1RF_RS05805	OG1RF_11119	NA	hypothetical protein	1028238	-0.107856	0.0140944	0.0082899	0.929125	0.971632
OG1RF_RS11505	OG1RF_12246	NA	alpha/beta hydrolase	3586552	-0.108016	4.46014	0.246602	0.629458	0.782593
OG1RF_RS08095	OG1RF_11578	yidD	membrane protein insertion efficiency factor YidD	1028330	-0.108323	4.94398	0.414064	0.533377	0.705795
OG1RF_RS11585	OG1RF_12262	NA	PTS fructose transporter subunit IIA	1028497	-0.108427	-0.0487533	0.00609828	0.939508	0.976559
OG1RF_RS04800	OG1RF_10919	NA	sugar-phosphatase	1028194	-0.108479	7.71604	0.926712	0.356836	0.546359
OG1RF_RS07505	OG1RF_11458	NA	NAD(P)H-dependent glycerol-3-phosphate dehydrogenase	1028306	-0.108913	10.3128	1.01633	0.335505	0.523631
OG1RF_RS01940	OG1RF_10358	nrdH	redoxin NrdH	1028071	-0.109108	7.24475	0.723745	0.413434	0.600956
OG1RF_RS09960	OG1RF_11947	yedF	sulfurtransferase-like selenium metabolism protein YedF	1028417	-0.109876	1.19428	0.0362842	0.852473	0.929088
OG1RF_RS09205	OG1RF_11798	NA	xanthine phosphoribosyltransferase	1028382	-0.10991	8.06861	0.350281	0.567286	0.730459
OG1RF_RS01030	OG1RF_10206	NA	RNA-binding protein S1	1028036	-0.11011	9.92561	1.41465	0.259849	0.441097
OG1RF_RS10275	OG1RF_12008	NA	hypothetical protein	3586481	-0.110211	2.92042	0.123267	0.732289	0.850022
OG1RF_RS09710	OG1RF_11898	NA	hypothetical protein	1028407	-0.110337	3.85123	0.208939	0.656683	0.796414
OG1RF_RS06170	OG1RF_11190	zapA	cell division protein ZapA	1028252	-0.110407	7.18315	1.11833	0.313423	0.500972
OG1RF_RS00255	OG1RF_10050	NA	4-(cytidine 5'-diphospho)-2-C-methyl-D-erythritol kinase	3585877	-0.111029	7.71306	1.02904	0.332632	0.520405
OG1RF_RS13460	OG1RF_11152	NA	hydroxymethylglutaryl-CoA reductase, degradative	3586220	-0.111267	8.55185	0.826247	0.383252	0.570025
OG1RF_RS01755	OG1RF_10321	rhaD	rhamnulose-1-phosphate aldolase	1028066	-0.11135	0.536207	0.0114645	0.9167	0.965282
OG1RF_RS07745	OG1RF_11508	NA	AI-2E family transporter	3586338	-0.111354	7.25024	1.28275	0.281974	0.464799
OG1RF_RS07955	OG1RF_11550	NA	PTS sugar transporter subunit IIC	1028325	-0.1114	0.193901	0.00954831	0.928828	0.971632
OG1RF_RS01885	OG1RF_10347	NA	DUF1189 domain-containing protein	3585956	-0.111434	6.81851	0.822943	0.38417	0.570025
OG1RF_RS12740	OG1RF_12498	NA	biotin--[acetyl-CoA-carboxylase] ligase	3586646	-0.111527	7.54921	1.07753	0.321997	0.50884
OG1RF_RS03870	OG1RF_10749	NA	DUF3284 domain-containing protein	1028156	-0.112255	0.137488	0.00762126	0.932035	0.972724
OG1RF_RS00660	OG1RF_10131	NA	hypothetical protein	1028024	-0.11228	0.777977	0.0228444	0.882656	0.946807
OG1RF_RS09690	OG1RF_11894	NA	UPF0223 family protein	1028406	-0.112451	6.55585	0.890982	0.365906	0.553359
OG1RF_RS02015	NA	NA	hypothetical protein	NA	-0.112515	0.448557	0.0141155	0.907614	0.961594
OG1RF_RS13040	NA	NA	hypothetical protein	NA	-0.112582	0.0763769	0.0049938	0.944958	0.979465
OG1RF_RS03850	OG1RF_10745	NA	PTS sugar transporter subunit IIB	3586103	-0.112685	0.193103	0.00861159	0.928149	0.971632
OG1RF_RS12415	OG1RF_12426	pgmB	beta-phosphoglucomutase	1028531	-0.112851	7.12698	0.297697	0.597039	0.754847
OG1RF_RS07765	OG1RF_11512	NA	PTS sugar transporter subunit IIC	1028316	-0.113581	0.738774	0.0207249	0.888189	0.95037
OG1RF_RS05095	OG1RF_10978	NA	NADP-dependent malic enzyme	1028209	-0.113737	1.50928	0.0431475	0.839324	0.922802
OG1RF_RS09255	OG1RF_11809	NA	hypothetical protein	3586436	-0.114511	4.27498	0.490887	0.498389	0.675769
OG1RF_RS01510	OG1RF_10273	NA	MFS transporter	1028055	-0.114568	1.60726	0.0430181	0.839561	0.922802
OG1RF_RS07685	OG1RF_11496	purS	phosphoribosylformylglycinamidine synthase subunit PurS	1028313	-0.115174	0.1918	0.0105973	0.9199	0.967454
OG1RF_RS11710	OG1RF_12287	NA	chloride ion channel protein	1028503	-0.115195	5.64592	0.734705	0.410031	0.598367
OG1RF_RS00470	OG1RF_10094	sdaAA	L-serine ammonia-lyase, iron-sulfur-dependent, subunit alpha	1028015	-0.115235	1.96672	0.00761727	0.932053	0.972724
OG1RF_RS07245	OG1RF_11406	NA	KH domain-containing protein	1028292	-0.115584	10.9345	0.66236	0.433354	0.619112
OG1RF_RS10720	OG1RF_12096	NA	membrane protein	3586510	-0.11561	8.10181	0.690395	0.424069	0.611255
OG1RF_RS08475	OG1RF_11652	NA	secretion system protein E	1028350	-0.115643	0.663974	0.0249566	0.877398	0.9457
OG1RF_RS01435	OG1RF_10258	NA	cysteine desulfurase	3585932	-0.115802	8.07015	1.4175	0.259397	0.441094
OG1RF_RS04530	OG1RF_10865	NA	GNAT family N-acetyltransferase	3586140	-0.11583	4.61582	0.387024	0.546813	0.713053
OG1RF_RS08280	OG1RF_11613	NA	PTS system mannose/fructose/sorbose family transporter subunit IID	1028340	-0.115847	0.774041	0.0256825	0.875645	0.945169
OG1RF_RS09070	OG1RF_11772	NA	carbohydrate ABC transporter permease	1028375	-0.115996	0.625759	0.0151399	0.904338	0.960099
OG1RF_RS04880	OG1RF_10935	NA	N(4)-(beta-N-acetylglucosaminyl)-L-asparaginase	1028198	-0.11605	2.89536	0.0897482	0.7702	0.877468
OG1RF_RS02095	OG1RF_10388	NA	DeoR/GlpR transcriptional regulator	1028078	-0.116235	4.66665	0.16849	0.689505	0.820291
OG1RF_RS11755	OG1RF_12296	NA	two pore domain potassium channel family protein	3586570	-0.116429	5.97433	0.874635	0.370172	0.557458
OG1RF_RS03600	OG1RF_10695	NA	hypothetical protein	1028145	-0.116814	1.37276	0.0322415	0.860832	0.935042
OG1RF_RS02505	OG1RF_10472	arcC	carbamate kinase	1028096	-0.117305	1.10811	0.0367137	0.858222	0.933384
OG1RF_RS03930	OG1RF_10760	mprF	bifunctional lysylphosphatidylglycerol flippase/synthetase MprF	1028159	-0.117343	8.45831	0.842379	0.378814	0.566247
OG1RF_RS13755	NA	NA	hypothetical protein	NA	-0.117423	0.0750851	0.0106449	0.920145	0.967454
OG1RF_RS12450	OG1RF_12436	NA	hypothetical protein	1028533	-0.11766	5.39856	0.400225	0.540173	0.710059
OG1RF_RS01505	OG1RF_10272	NA	DUF2877 domain-containing protein	1028055	-0.118593	1.08089	0.0211321	0.887105	0.949603
OG1RF_RS11920	OG1RF_12327	NA	class A sortase	3586591	-0.118672	8.1352	1.50944	0.245397	0.427417
OG1RF_RS03115	OG1RF_10595	NA	betaine/proline/choline family ABC transporter ATP-binding protein	1028125	-0.118941	9.15867	0.591632	0.458823	0.641657
OG1RF_RS00150	OG1RF_10029	mprF	bifunctional lysylphosphatidylglycerol flippase/synthetase MprF	3585871	-0.119486	7.5075	1.24552	0.288693	0.471415
OG1RF_RS09810	OG1RF_11918	NA	methionine ABC transporter ATP-binding protein	1028411	-0.119524	7.33022	1.46666	0.25178	0.434724
OG1RF_RS01635	OG1RF_10297	NA	mannitol-specific phosphotransferase enzyme IIA component	1028061	-0.119856	0.398435	0.0186332	0.893941	0.954153
OG1RF_RS11955	NA	NA	hypothetical protein	NA	-0.120359	0.398278	0.0167576	0.912891	0.964595
OG1RF_RS11325	OG1RF_12208	NA	glycosyltransferase family 2 protein	3586540	-0.121014	8.43387	1.29105	0.280508	0.46356
OG1RF_RS07815	OG1RF_11522	NA	MFS transporter	1028318	-0.121529	1.56149	0.0575873	0.814857	0.908652
OG1RF_RS08965	OG1RF_11751	NA	YxeA family protein	3586419	-0.122339	6.77723	0.15552	0.703012	0.830337
OG1RF_RS07250	OG1RF_11407	rpsP	30S ribosomal protein S16	1028292	-0.123369	10.5314	0.612145	0.450842	0.635401
OG1RF_RS06080	OG1RF_11172	NA	flippase-like domain-containing protein	1028249	-0.123509	7.45825	0.557844	0.471122	0.650753
OG1RF_RS13180	OG1RF_12575	NA	protein jag	1028564	-0.124082	8.81587	1.27688	0.283019	0.465926
OG1RF_RS13290	OG1RF_10271	fdrA	DUF1116 domain-containing protein	1028055	-0.124449	2.29146	0.0721753	0.793272	0.895552
OG1RF_RS08745	OG1RF_11704	miaA	tRNA (adenosine(37)-N6)-dimethylallyltransferase MiaA	1028363	-0.125217	7.21825	1.74377	0.214037	0.387698
OG1RF_RS01315	OG1RF_10234	NA	6-phospho-beta-glucosidase	1028043	-0.125842	1.01638	0.0242517	0.879127	0.9457
OG1RF_RS10130	OG1RF_11981	NA	PTS glucitol/sorbitol transporter subunit IIA	1028427	-0.125884	5.95668	0.804547	0.389348	0.575995
OG1RF_RS10100	OG1RF_11974	NA	guanylate kinase	3586475	-0.126806	4.61674	0.440299	0.520929	0.694482
OG1RF_RS06040	OG1RF_11164	NA	hypothetical protein	1028247	-0.126845	8.10453	0.8942	0.365075	0.552748
OG1RF_RS08260	OG1RF_11609	NA	hypothetical protein	3586374	-0.127348	3.77532	0.227434	0.642963	0.78908
OG1RF_RS05300	OG1RF_11019	NA	fibronectin/fibrinogen-binding protein	3586184	-0.127388	8.32763	1.75959	0.212118	0.385573
OG1RF_RS10835	OG1RF_12118	fetB	iron export ABC transporter permease subunit FetB	1028466	-0.128724	6.5169	1.67182	0.223064	0.400399
OG1RF_RS11515	OG1RF_12248	NA	PTS sugar transporter subunit IIB	1028494	-0.129363	1.16568	0.0720571	0.819864	0.909874
OG1RF_RS00635	OG1RF_10126	NA	ABC transporter ATP-binding protein	1028023	-0.129389	9.78738	0.452824	0.516528	0.690932
OG1RF_RS01430	OG1RF_10257	ezrA	septation ring formation regulator EzrA	3585931	-0.129433	10.8072	1.34977	0.270419	0.453273
OG1RF_RS12160	OG1RF_12373	recG	ATP-dependent DNA helicase RecG	1028517	-0.130046	8.17962	2.0061	0.184937	0.350471
OG1RF_RS05480	OG1RF_11056	NA	hypothetical protein	1028225	-0.130341	5.59444	0.0270868	0.874034	0.943825
OG1RF_RS11360	OG1RF_12215	mltG	endolytic transglycosylase MltG	3586542	-0.130958	9.46212	3.33847	0.0954912	0.223083
OG1RF_RS03010	OG1RF_10574	NA	D-alanine--D-alanine ligase	1028121	-0.131357	9.57321	2.72021	0.127916	0.272224
OG1RF_RS06215	OG1RF_11199	NA	6-phospho-beta-glucosidase	3586232	-0.131583	1.96491	0.0654681	0.802874	0.900097
OG1RF_RS11730	OG1RF_12291	NA	DUF1116 domain-containing protein	1028504	-0.132652	0.66522	0.0278799	0.870485	0.941332
OG1RF_RS13185	OG1RF_12576	yidC	membrane protein insertase YidC	1028564	-0.133441	8.85258	2.00666	0.18488	0.350471
OG1RF_RS12530	OG1RF_12452	NA	WxL domain-containing protein	1028537	-0.133553	6.4384	0.82816	0.382721	0.56978
OG1RF_RS13035	OG1RF_12546	NA	DUF3114 domain-containing protein	3586662	-0.13378	5.97311	1.14317	0.308363	0.496115
OG1RF_RS07690	OG1RF_11497	NA	phosphoribosylaminoimidazolesuccinocarboxamide synthase	1028313	-0.134281	1.59857	0.0935454	0.800552	0.897988
OG1RF_RS10180	OG1RF_11991	atpE	ATP synthase F0 subunit C	1028430	-0.135273	7.30833	0.824104	0.383847	0.570025
OG1RF_RS12170	OG1RF_12375	NA	Asp23/Gls24 family envelope stress response protein	1028518	-0.135699	9.07158	2.79953	0.123055	0.265779
OG1RF_RS09480	OG1RF_11852	NA	threonine synthase	1028396	-0.13648	8.24227	2.30541	0.15772	0.315807
OG1RF_RS02580	OG1RF_10487	NA	WxL domain-containing protein	1028098	-0.137142	6.63665	0.395148	0.543348	0.711513
OG1RF_RS00670	OG1RF_10133	deoB	phosphopentomutase	1028025	-0.137214	8.77181	1.45886	0.252967	0.436216
OG1RF_RS01415	OG1RF_10254	NA	haloacid dehalogenase	1028050	-0.137708	6.24214	1.66007	0.224585	0.401734
OG1RF_RS00170	OG1RF_10033	NA	ClbS/DfsB family four-helix bundle protein	1028003	-0.138482	3.60686	0.281402	0.606548	0.762392
OG1RF_RS00475	OG1RF_10095	serS	serine--tRNA ligase	1028015	-0.138757	2.92369	0.0230927	0.882026	0.946807
OG1RF_RS02590	OG1RF_10489	NA	WxL domain-containing protein	1028098	-0.138955	6.68772	0.286381	0.604879	0.761034
OG1RF_RS04405	OG1RF_10840	NA	PucR family transcriptional regulator	3586132	-0.140451	4.92119	0.649761	0.437636	0.622474
OG1RF_RS07175	OG1RF_11392	NA	S41 family peptidase	1028288	-0.140632	7.82009	1.8715	0.199169	0.368994
OG1RF_RS08900	OG1RF_11738	NA	undecaprenyl/decaprenyl-phosphate alpha-N-acetylglucosaminyl 1-phosphate transferase	3586408	-0.141264	9.01448	2.21239	0.165589	0.327021
OG1RF_RS00190	OG1RF_10037	proB	glutamate 5-kinase	1028004	-0.141541	6.6564	1.62568	0.229121	0.407632
OG1RF_RS00595	OG1RF_10118	NA	class I SAM-dependent methyltransferase	1028020	-0.142382	6.99004	1.61987	0.2299	0.408131
OG1RF_RS13365	NA	NA	DUF4044 domain-containing protein	NA	-0.142471	5.49884	0.760187	0.40229	0.589584
OG1RF_RS10265	OG1RF_12006	groL	chaperonin GroEL	1028435	-0.142868	7.65458	0.228035	0.645473	0.790541
OG1RF_RS08970	OG1RF_11752	NA	nucleoid-associated protein	3586420	-0.143659	7.77839	1.47154	0.25104	0.434301
OG1RF_RS08210	OG1RF_11600	NA	hypothetical protein	1028338	-0.144752	8.58809	2.41383	0.149143	0.304294
OG1RF_RS09415	OG1RF_11839	NA	glycine--tRNA ligase subunit beta	1028393	-0.146619	9.28808	1.07266	0.323043	0.509353
OG1RF_RS10645	OG1RF_12081	NA	50S ribosomal protein L10	1028453	-0.147416	13.9759	1.03031	0.332347	0.520274
OG1RF_RS08855	OG1RF_11729	NA	DUF2304 domain-containing protein	1028367	-0.147452	5.35082	0.888847	0.366459	0.55387
OG1RF_RS01475	OG1RF_10267	NA	type II toxin-antitoxin system death-on-curing family toxin	1028053	-0.147958	6.47278	1.56302	0.237707	0.41797
OG1RF_RS07170	OG1RF_11391	lepB	signal peptidase I	1028288	-0.148441	5.66479	0.965526	0.347358	0.536298
OG1RF_RS11365	OG1RF_12216	NA	HAD family hydrolase	1028486	-0.148734	5.27707	0.47584	0.504905	0.681385
OG1RF_RS08845	OG1RF_11727	NA	ABC transporter permease	1028366	-0.148992	7.13109	2.19217	0.167365	0.328749
OG1RF_RS03970	OG1RF_10768	NA	DUF4767 domain-containing protein	1028161	-0.149062	3.14648	0.331086	0.588236	0.747742
OG1RF_RS02445	NA	NA	hypothetical protein	NA	-0.149471	5.92836	0.972281	0.345747	0.53413
OG1RF_RS00490	OG1RF_10098	NA	ArgR family transcriptional regulator	3585896	-0.14971	5.43475	0.126815	0.730423	0.849474
OG1RF_RS11980	OG1RF_12338	NA	DNA alkylation repair protein	1028510	-0.150611	6.79341	1.21333	0.294683	0.479324
OG1RF_RS09570	OG1RF_11870	NA	undecaprenyl-diphosphate phosphatase	3586449	-0.150982	8.12062	1.00903	0.337172	0.525281
OG1RF_RS10295	OG1RF_12012	NA	GntR family transcriptional regulator	1028436	-0.151032	6.26534	1.69628	0.219939	0.395615
OG1RF_RS07465	OG1RF_11450	NA	penicillin-binding protein	3586319	-0.151216	9.85942	3.75706	0.0792318	0.195096
OG1RF_RS00530	OG1RF_10106	NA	NADP-dependent oxidoreductase	3585897	-0.151245	5.73289	0.664424	0.432659	0.618461
OG1RF_RS02585	OG1RF_10488	NA	legume lectins beta domain protein	1028098	-0.15205	8.22551	0.296421	0.600646	0.757432
OG1RF_RS09665	OG1RF_11889	NA	FtsW/RodA/SpoVE family cell cycle protein	1028405	-0.152375	8.36841	3.04311	0.109509	0.247258
OG1RF_RS08090	OG1RF_11577	NA	ROK family protein	1028330	-0.152847	4.60176	0.496835	0.495856	0.673518
OG1RF_RS05655	OG1RF_11091	NA	ABC transporter ATP-binding protein	1028234	-0.153463	6.66918	2.06935	0.178706	0.344665
OG1RF_RS09605	OG1RF_11877	holA	DNA polymerase III subunit delta	1028403	-0.154077	6.91982	1.74218	0.214231	0.387777
OG1RF_RS10470	OG1RF_12047	spxA	transcriptional regulator Spx	3586495	-0.15444	9.81306	2.01396	0.184146	0.35
OG1RF_RS02155	OG1RF_10400	NA	polysaccharide biosynthesis protein	1028080	-0.154485	9.50639	3.79259	0.0780156	0.192898
OG1RF_RS00610	OG1RF_10121	NA	pyrimidine-nucleoside phosphorylase	1028021	-0.154845	8.95865	0.873493	0.371552	0.558625
OG1RF_RS12525	OG1RF_12451	NA	DUF916 and DUF3324 domain-containing protein	3586631	-0.155425	6.4372	1.86631	0.199746	0.368994
OG1RF_RS10920	OG1RF_12134	NA	helix-turn-helix transcriptional regulator	3586517	-0.155543	6.26243	0.375703	0.553849	0.719677
OG1RF_RS12680	OG1RF_12485	NA	alkaline phosphatase family protein	3586639	-0.155975	10.4549	0.58291	0.463132	0.644744
OG1RF_RS02165	OG1RF_10402	pepV	dipeptidase PepV	3585987	-0.1599	10.5715	3.47403	0.0898079	0.213801
OG1RF_RS11820	OG1RF_12308	NA	thioredoxin family protein	1028506	-0.160232	8.18625	2.98224	0.112712	0.251281
OG1RF_RS10460	OG1RF_12045	NA	competence protein ComA	1028444	-0.160333	3.17302	0.355017	0.563599	0.726798
OG1RF_RS04370	OG1RF_10832	NA	site-specific integrase	1028175	-0.160351	6.1901	1.31426	0.276459	0.458634
OG1RF_RS02980	OG1RF_10568	NA	amidohydrolase/deacetylase family metallohydrolase	1028119	-0.160987	3.31945	0.516709	0.487553	0.666675
OG1RF_RS09475	OG1RF_11851	NA	homoserine kinase	1028396	-0.162344	8.28838	3.10589	0.106326	0.241547
OG1RF_RS09485	OG1RF_11853	NA	homoserine dehydrogenase	1028396	-0.163458	8.58803	3.96686	0.0723722	0.18384
OG1RF_RS04960	OG1RF_10951	NA	ROK family protein	3586170	-0.163598	5.08268	0.532771	0.48102	0.660415
OG1RF_RS08085	OG1RF_11576	NA	FUSC family protein	3586363	-0.164305	7.35661	1.97067	0.18855	0.354991
OG1RF_RS04305	OG1RF_10820	NA	LytTR family transcriptional regulator	1028172	-0.164328	4.37981	0.657678	0.434937	0.620344
OG1RF_RS06605	OG1RF_11277	NA	thioesterase	1028268	-0.166229	6.26821	2.48351	0.143944	0.296025
OG1RF_RS09985	OG1RF_11952	NA	XdhC family protein	1028418	-0.167814	4.31188	0.81579	0.386171	0.572606
OG1RF_RS01935	OG1RF_10357	nrdI	class Ib ribonucleoside-diphosphate reductase assembly flavoprotein NrdI	1028071	-0.168508	7.17637	2.24228	0.163006	0.323021
OG1RF_RS09010	OG1RF_11760	NA	DUF624 domain-containing protein	1028371	-0.169298	2.87861	0.318764	0.583919	0.743353
OG1RF_RS06600	OG1RF_11276	NA	CCA tRNA nucleotidyltransferase	1028268	-0.170076	8.04478	3.16519	0.103423	0.2362
OG1RF_RS05990	OG1RF_11154	NA	YdcF family protein	1028245	-0.170255	7.88833	3.91431	0.0740196	0.185465
OG1RF_RS03565	OG1RF_10687	NA	helix-turn-helix transcriptional regulator	1028144	-0.170561	5.9953	1.44373	0.255294	0.438162
OG1RF_RS05705	OG1RF_11099	NA	GntR family transcriptional regulator	3586207	-0.171863	7.45043	3.48576	0.089336	0.213307
OG1RF_RS09920	OG1RF_11939	NA	Ktr system potassium uptake protein D	3586472	-0.172552	7.08475	3.02839	0.110273	0.248331
OG1RF_RS12270	OG1RF_12395	NA	hypothetical protein	1028524	-0.172584	5.02607	0.858262	0.37452	0.561773
OG1RF_RS11090	OG1RF_12167	NA	chitinase	3586529	-0.172688	3.95578	0.541814	0.477409	0.656977
OG1RF_RS01425	OG1RF_10256	NA	HAD family phosphatase	3585930	-0.174066	7.77688	1.55212	0.239245	0.41966
OG1RF_RS11100	OG1RF_12169	NA	YebC/PmpR family DNA-binding transcriptional regulator	3586531	-0.174904	9.70953	4.9875	0.0477483	0.136582
OG1RF_RS01295	OG1RF_10230	efp	elongation factor P	3585924	-0.176442	9.69868	3.80536	0.077584	0.192548
OG1RF_RS01865	OG1RF_10343	NA	MurR/RpiR family transcriptional regulator	1028069	-0.177707	4.03951	0.46388	0.510195	0.685658
OG1RF_RS00480	OG1RF_10096	NA	alpha/beta hydrolase	3585894	-0.178338	6.12866	1.9313	0.192675	0.359404
OG1RF_RS08075	OG1RF_11574	NA	hypothetical protein	3586361	-0.179181	9.11655	2.85088	0.120031	0.262302
OG1RF_RS04440	OG1RF_10847	NA	hypothetical protein	3586136	-0.179557	2.0506	0.16758	0.690295	0.820291
OG1RF_RS09165	OG1RF_11791	NA	GNAT family N-acetyltransferase	1028380	-0.180793	7.78323	4.72147	0.0530217	0.147105
OG1RF_RS09500	OG1RF_11856	NA	phospho-sugar mutase	1028397	-0.181053	9.55922	3.74755	0.0795615	0.195601
OG1RF_RS00605	OG1RF_10120	NA	LacI family transcriptional regulator	1028021	-0.181428	8.98396	1.8542	0.2011	0.370237
OG1RF_RS09770	OG1RF_11910	NA	TPM domain-containing protein	1028409	-0.182126	6.53562	2.78411	0.123981	0.267316
OG1RF_RS05285	OG1RF_11016	NA	DUF441 domain-containing protein	3586183	-0.18215	6.75755	1.70795	0.218468	0.393792
OG1RF_RS11420	OG1RF_12228	NA	bifunctional folylpolyglutamate synthase/dihydrofolate synthase	1028489	-0.182249	7.61424	3.62794	0.0838542	0.202615
OG1RF_RS07275	OG1RF_11412	NA	putative DNA-binding protein	1028293	-0.182273	6.35145	1.65215	0.22562	0.403305
OG1RF_RS12660	OG1RF_12479	NA	PTS system mannose/fructose/sorbose family transporter subunit IID	1028544	-0.182829	2.66074	0.172934	0.685683	0.817314
OG1RF_RS11405	OG1RF_12225	NA	cold-shock protein	3586544	-0.182874	12.0931	2.53908	0.139962	0.290053
OG1RF_RS07460	OG1RF_11449	NA	Tyrosine--tRNA ligase 2	1028303	-0.183059	9.85998	3.507	0.0884893	0.211833
OG1RF_RS02050	OG1RF_10379	NA	helix-turn-helix transcriptional regulator	3585974	-0.183059	5.04015	0.917326	0.359186	0.548656
OG1RF_RS09260	OG1RF_11810	NA	amino acid permease	3586437	-0.183759	8.66754	0.685916	0.429088	0.615848
OG1RF_RS02600	OG1RF_10491	NA	hypothetical protein	1028099	-0.184841	5.28889	0.513237	0.488985	0.667815
OG1RF_RS07435	OG1RF_11444	NA	YneF family protein	3586318	-0.184905	8.2126	2.55621	0.138763	0.289096
OG1RF_RS06875	OG1RF_11331	parE	DNA topoisomerase IV subunit B	1028279	-0.185299	9.64944	4.7454	0.0525194	0.14634
OG1RF_RS11825	OG1RF_12309	pepA	glutamyl aminopeptidase	1028506	-0.186727	9.45831	3.9625	0.0725071	0.183974
OG1RF_RS08930	OG1RF_11744	NA	aminopeptidase	3586412	-0.187601	9.22794	5.56946	0.0382717	0.118248
OG1RF_RS09845	OG1RF_11924	NA	DUF5011 domain-containing protein	3586464	-0.187629	9.06702	4.59451	0.0557879	0.152165
OG1RF_RS06870	OG1RF_11330	parC	DNA topoisomerase IV subunit A	1028279	-0.187815	10.2485	4.30526	0.0627782	0.165465
OG1RF_RS11335	OG1RF_12210	NA	TrkA family potassium uptake protein	1028484	-0.188524	7.76116	4.88892	0.0496244	0.141167
OG1RF_RS04770	OG1RF_10913	NA	mechanosensitive ion channel family protein	3586158	-0.189715	7.15522	3.32211	0.096207	0.223824
OG1RF_RS03085	OG1RF_10589	NA	cation transporter	3586050	-0.189823	6.95261	0.283228	0.60915	0.764175
OG1RF_RS10420	OG1RF_12037	NA	copper homeostasis protein CutC	3586493	-0.189991	7.0914	2.40432	0.149871	0.305297
OG1RF_RS01025	OG1RF_10205	NA	septum formation initiator family protein	1028035	-0.190146	9.04233	5.7776	0.0354473	0.111659
OG1RF_RS02215	OG1RF_10413	argR	arginine repressor	1028083	-0.190779	6.67554	2.52741	0.140786	0.291387
OG1RF_RS11095	OG1RF_12168	NA	hypothetical protein	3586530	-0.191073	6.73823	1.44244	0.255493	0.438162
OG1RF_RS06710	OG1RF_11299	NA	DUF896 family protein	3586272	-0.191815	6.88335	2.53939	0.13994	0.290053
OG1RF_RS05115	OG1RF_10983	NA	NADH peroxidase	3586174	-0.192197	9.23059	1.13478	0.312264	0.499428
OG1RF_RS06325	OG1RF_11221	lysA	diaminopimelate decarboxylase	3586241	-0.192272	6.84245	1.66923	0.223398	0.40072
OG1RF_RS11435	OG1RF_12231	NA	valine--tRNA ligase	3586545	-0.192715	10.1762	3.04048	0.109646	0.247349
OG1RF_RS09840	OG1RF_11923	NA	hypothetical protein	1028413	-0.192813	5.67036	2.18991	0.167565	0.328892
OG1RF_RS10320	OG1RF_12017	NA	hypothetical protein	3586486	-0.192832	5.42663	2.03308	0.182245	0.347665
OG1RF_RS05450	OG1RF_11050	NA	ATP-binding protein	1028224	-0.195014	4.05358	0.119863	0.737586	0.85329
OG1RF_RS00330	OG1RF_10065	NA	helix-turn-helix transcriptional regulator	3585886	-0.196171	2.6689	0.21441	0.652549	0.794688
OG1RF_RS01410	OG1RF_10253	NA	DUF72 domain-containing protein	1028050	-0.196319	7.19393	3.91573	0.0739745	0.185465
OG1RF_RS06665	OG1RF_11290	NA	hypothetical protein	1028270	-0.196467	4.22771	0.834034	0.381099	0.567693
OG1RF_RS11935	OG1RF_12330	NA	TetR family transcriptional regulator	1028508	-0.198207	5.60665	1.78065	0.209598	0.382879
OG1RF_RS11760	OG1RF_12297	truA	tRNA pseudouridine(38-40) synthase TruA	3586571	-0.198455	7.49661	4.47405	0.0585773	0.157118
OG1RF_RS02975	OG1RF_10567	NA	DUF871 domain-containing protein	1028119	-0.198665	2.55075	0.563622	0.530294	0.703518
OG1RF_RS02535	OG1RF_10477	NA	DUF1149 family protein	3586014	-0.198881	6.40263	2.3936	0.150697	0.306146
OG1RF_RS13810	NA	NA	hypothetical protein	NA	-0.199156	5.94444	1.11667	0.313766	0.50121
OG1RF_RS07400	OG1RF_11437	NA	cold shock domain-containing protein	3586315	-0.199283	5.49788	1.93821	0.191943	0.358487
OG1RF_RS12350	OG1RF_12412	NA	hypothetical protein	1028528	-0.199682	3.23927	0.402266	0.53916	0.709089
OG1RF_RS03375	OG1RF_10649	NA	putative sulfate exporter family transporter	3586073	-0.200416	6.07901	1.34698	0.270888	0.453764
OG1RF_RS05270	OG1RF_11013	NA	GntR family transcriptional regulator	3586182	-0.200837	5.13616	1.77082	0.210769	0.383932
OG1RF_RS13805	NA	NA	hypothetical protein	NA	-0.201278	5.66375	1.56968	0.236774	0.416897
OG1RF_RS08080	OG1RF_11575	NA	membrane protein	3586362	-0.201337	5.55034	1.66116	0.224445	0.401734
OG1RF_RS00075	OG1RF_10013	NA	adenylosuccinate synthase	3585864	-0.201464	9.04065	1.40705	0.262751	0.443875
OG1RF_RS08895	OG1RF_11737	NA	glycosyltransferase family 2 protein	1028368	-0.202537	7.33052	3.81659	0.0772069	0.19194
OG1RF_RS09670	OG1RF_11890	NA	YlaN family protein	1028405	-0.203754	6.12774	1.60998	0.231233	0.410217
OG1RF_RS08585	OG1RF_11674	NA	DUF1831 domain-containing protein	3586387	-0.204338	7.50613	4.30067	0.0628977	0.165611
OG1RF_RS08755	OG1RF_11706	NA	glycosyltransferase family 2 protein	3586400	-0.205498	8.3067	3.32469	0.0960938	0.223814
OG1RF_RS13175	OG1RF_12574	NA	response regulator transcription factor	3586667	-0.206425	7.11551	5.37779	0.0411171	0.123977
OG1RF_RS09495	OG1RF_11855	proC	pyrroline-5-carboxylate reductase	1028397	-0.207273	7.92738	3.42336	0.0918819	0.216741
OG1RF_RS03995	OG1RF_10773	NA	DUF1361 domain-containing protein	3586113	-0.207467	3.686	0.478633	0.503684	0.680448
OG1RF_RS07605	OG1RF_11480	NA	AAA family ATPase	3586327	-0.20825	4.96479	1.40592	0.261237	0.442476
OG1RF_RS11080	OG1RF_12165	NA	aminoglycoside 6-adenylyltransferase	3586527	-0.209603	5.00312	1.49264	0.247876	0.429774
OG1RF_RS00710	OG1RF_10141	gpmA	2,3-diphosphoglycerate-dependent phosphoglycerate mutase	3585907	-0.21045	12.0421	2.54988	0.139204	0.289271
OG1RF_RS11520	OG1RF_12249	NA	BglG family transcription antiterminator	1028494	-0.210763	3.46467	0.459079	0.512348	0.686816
OG1RF_RS08000	OG1RF_11560	NA	DeoR/GlpR transcriptional regulator	3586351	-0.210964	5.66711	2.62333	0.134188	0.282714
OG1RF_RS11075	OG1RF_12164	NA	L,D-transpeptidase family protein	3586526	-0.211203	8.41906	4.91513	0.049117	0.139878
OG1RF_RS06685	OG1RF_11294	NA	ABC-F family ATP-binding cassette domain-containing protein	1028272	-0.212602	8.43097	3.12631	0.105315	0.239672
OG1RF_RS02935	OG1RF_10559	NA	transcription antiterminator	1028118	-0.213351	3.1594	0.474163	0.505641	0.681861
OG1RF_RS03715	OG1RF_10718	recN	DNA repair protein RecN	1028150	-0.213501	8.25906	6.67651	0.0257999	0.0903529
OG1RF_RS01560	OG1RF_10283	NA	AI-2E family transporter	1028057	-0.21472	7.58411	2.31284	0.157112	0.315323
OG1RF_RS09640	OG1RF_11884	rsmD	16S rRNA (guanine(966)-N(2))-methyltransferase RsmD	1028405	-0.215838	5.88744	2.20517	0.166221	0.327497
OG1RF_RS10905	OG1RF_12131	NA	membrane protein	3586514	-0.216652	6.90453	1.25174	0.288205	0.471245
OG1RF_RS10740	OG1RF_12100	NA	exonuclease	1028459	-0.217595	5.93307	3.60826	0.0845877	0.203815
OG1RF_RS06735	OG1RF_11304	NA	transcriptional repressor	3586277	-0.219084	8.35073	7.36986	0.020466	0.075736
OG1RF_RS04415	OG1RF_10842	NA	amidohydrolase family protein	1028178	-0.21935	1.48884	0.130394	0.725007	0.845773
OG1RF_RS12490	NA	NA	YccF domain-containing protein	NA	-0.221876	6.86089	3.61688	0.0842655	0.203229
OG1RF_RS06555	OG1RF_11267	rpsA	30S ribosomal protein S1	3586263	-0.222102	10.8132	5.01849	0.0471764	0.136001
OG1RF_RS10360	OG1RF_12025	NA	helix-turn-helix transcriptional regulator	1028439	-0.222238	5.54057	1.39325	0.263271	0.444463
OG1RF_RS08885	OG1RF_11735	NA	glycosyltransferase family 2 protein	1028368	-0.223108	7.19566	6.2141	0.0303006	0.100729
OG1RF_RS12250	OG1RF_12391	NA	guanylate kinase	1028523	-0.224007	9.88248	4.55651	0.05665	0.153625
OG1RF_RS07615	OG1RF_11482	NA	hypothetical protein	3586329	-0.224197	3.88841	0.944092	0.352545	0.542038
OG1RF_RS05775	OG1RF_11113	NA	hypothetical protein	3586208	-0.225338	2.89107	0.771517	0.457408	0.641407
OG1RF_RS01565	OG1RF_10284	NA	membrane protein	1028057	-0.225983	6.52686	2.41526	0.149034	0.304294
OG1RF_RS10220	OG1RF_11997	NA	N-acetyltransferase	1028432	-0.227203	5.59707	1.39753	0.262582	0.443875
OG1RF_RS03475	OG1RF_10669	NA	ABC transporter ATP-binding protein	1028139	-0.227718	6.69467	4.72769	0.0528907	0.1469
OG1RF_RS07060	OG1RF_11368	NA	LysR family transcriptional regulator	3586299	-0.22835	1.10773	0.142592	0.713053	0.838714
OG1RF_RS02790	OG1RF_10530	NA	phosphatase PAP2 family protein	1028110	-0.2284	6.38664	3.53815	0.0872657	0.209292
OG1RF_RS05985	OG1RF_11153	NA	AI-2E family transporter	1028245	-0.229634	6.95378	3.65914	0.0827073	0.200594
OG1RF_RS04915	OG1RF_10943	NA	YajQ family cyclic di-GMP-binding protein	3586167	-0.229714	6.59714	5.29261	0.0424637	0.126218
OG1RF_RS11055	OG1RF_12160	NA	4-oxalocrotonate tautomerase	3586524	-0.230112	5.57678	1.80035	0.207276	0.379712
OG1RF_RS01970	OG1RF_10363	NA	glyoxalase/bleomycin resistance/dioxygenase family protein	1028073	-0.230977	4.99938	1.99875	0.185679	0.351186
OG1RF_RS09765	OG1RF_11909	NA	hypothetical protein	1028409	-0.232004	7.11544	2.89848	0.117312	0.258106
OG1RF_RS12400	OG1RF_12422	NA	WxL domain-containing protein	3586620	-0.232612	3.48497	0.801356	0.390258	0.577009
OG1RF_RS07740	OG1RF_11507	NA	DUF998 domain-containing protein	3586337	-0.234014	6.08519	4.03769	0.0702227	0.180483
OG1RF_RS09655	OG1RF_11887	NA	hypothetical protein	1028405	-0.234138	8.79472	8.1745	0.0158459	0.0616416
OG1RF_RS02765	OG1RF_10525	NA	TetR/AcrR family transcriptional regulator	3586033	-0.23479	8.01203	8.54821	0.0141313	0.0560693
OG1RF_RS07395	OG1RF_11436	NA	formate--tetrahydrofolate ligase	3586314	-0.236442	7.56013	2.7574	0.125607	0.26933
OG1RF_RS12695	OG1RF_12488	NA	DNA starvation/stationary phase protection protein	3586640	-0.236674	9.25236	2.67097	0.131056	0.277474
OG1RF_RS10125	OG1RF_11980	NA	AI-2E family transporter	1028427	-0.237358	7.72587	5.17548	0.0444039	0.130234
OG1RF_RS02350	OG1RF_10441	NA	DUF421 domain-containing protein	1028089	-0.237574	4.92471	2.06609	0.179021	0.344665
OG1RF_RS04870	OG1RF_10933	NA	GntR family transcriptional regulator	1028197	-0.241523	4.37946	0.848888	0.377045	0.56393
OG1RF_RS11660	OG1RF_12277	NA	(S)-ureidoglycine aminohydrolase	1028500	-0.242373	1.35888	0.153818	0.702563	0.830337
OG1RF_RS11610	OG1RF_12267	NA	FtsX-like permease family protein	1028498	-0.242381	6.43201	0.679917	0.430916	0.617105
OG1RF_RS10990	OG1RF_12148	NA	YqgQ family protein	1028473	-0.24274	6.83492	4.58517	0.0559984	0.152578
OG1RF_RS01275	OG1RF_10227	fabZ	3-hydroxyacyl-ACP dehydratase FabZ	1028041	-0.243115	8.55645	0.951826	0.356316	0.545886
OG1RF_RS00720	OG1RF_10143	rpiA	ribose-5-phosphate isomerase RpiA	1028027	-0.245087	7.71357	4.71062	0.0532515	0.147584
OG1RF_RS08750	OG1RF_11705	NA	glycerophosphodiester phosphodiesterase	1028363	-0.245382	6.59231	3.93349	0.073413	0.184928
OG1RF_RS07255	OG1RF_11408	NA	GNAT family N-acetyltransferase	3586310	-0.24601	6.15509	2.85869	0.11958	0.261537
OG1RF_RS10775	OG1RF_12107	NA	DUF975 family protein	1028462	-0.246637	7.70834	3.92554	0.0736636	0.185271
OG1RF_RS11480	OG1RF_12241	NA	LysR family transcriptional regulator	3586551	-0.247154	4.10443	0.592078	0.458161	0.641407
OG1RF_RS01270	OG1RF_10226	fabF	beta-ketoacyl-ACP synthase II	1028041	-0.247256	10.761	1.5239	0.245032	0.427359
OG1RF_RS06970	OG1RF_11350	NA	cob(I)yrinic acid a,c-diamide adenosyltransferase	1028282	-0.249575	3.71355	0.6175	0.448922	0.633642
OG1RF_RS07890	OG1RF_11537	NA	hypothetical protein	1028322	-0.250048	4.93013	0.361524	0.562304	0.72549
OG1RF_RS09850	OG1RF_11925	NA	hypothetical protein	3586465	-0.25014	7.75871	4.21152	0.0652709	0.169783
OG1RF_RS07715	OG1RF_11502	NA	peptide ABC transporter substrate-binding protein	1028315	-0.250864	5.5407	2.98151	0.11275	0.251281
OG1RF_RS09645	OG1RF_11885	NA	YlbG family protein	1028405	-0.252546	7.21795	7.39476	0.0203006	0.0752315
OG1RF_RS03685	OG1RF_10712	NA	bifunctional methylenetetrahydrofolate dehydrogenase/methenyltetrahydrofolate cyclohydrolase	1028149	-0.252949	7.34709	4.87651	0.0498671	0.141701
OG1RF_RS02730	OG1RF_10517	NA	methionine adenosyltransferase	3586030	-0.253772	9.52728	5.37633	0.0411398	0.123977
OG1RF_RS06020	OG1RF_11160	NA	CBS domain-containing protein	1028246	-0.253881	7.71799	4.54357	0.0569473	0.153865
OG1RF_RS03450	OG1RF_10664	NA	hypothetical protein	3586081	-0.253913	4.33308	1.62121	0.22972	0.408131
OG1RF_RS02660	OG1RF_10503	NA	PEP phosphonomutase	3586024	-0.253974	4.81039	1.96248	0.189398	0.356033
OG1RF_RS09490	OG1RF_11854	NA	winged helix-turn-helix transcriptional regulator	1028396	-0.254049	6.12327	3.70493	0.0810591	0.198312
OG1RF_RS13855	NA	NA	hypothetical protein	NA	-0.254051	10.5432	2.94271	0.114854	0.254147
OG1RF_RS08390	OG1RF_11636	NA	bifunctional (p)ppGpp synthetase/guanosine-3',5'-bis(diphosphate) 3'-pyrophosphohydrolase	1028347	-0.255831	9.8103	11.0505	0.00697092	0.0333033
OG1RF_RS08190	OG1RF_11597	NA	alpha,alpha-phosphotrehalase	1028337	-0.256856	4.82463	1.81576	0.205483	0.377377
OG1RF_RS01590	OG1RF_10288	nhaC	Na+/H+ antiporter NhaC	3585939	-0.257465	5.68566	1.50989	0.245329	0.427417
OG1RF_RS11650	OG1RF_12275	NA	alanine--glyoxylate aminotransferase family protein	3586561	-0.257793	2.87396	0.736072	0.40961	0.598091
OG1RF_RS01255	OG1RF_10223	NA	cation diffusion facilitator family transporter	1028040	-0.257812	6.75513	3.85716	0.0758636	0.189512
OG1RF_RS12410	OG1RF_12425	NA	glycoside hydrolase family 65 protein	1028531	-0.258895	9.16033	1.5857	0.238887	0.419474
OG1RF_RS02570	OG1RF_10485	NA	LPXTG cell wall anchor domain-containing protein	1028098	-0.259667	5.56418	0.644955	0.441218	0.62619
OG1RF_RS05895	OG1RF_11136	NA	alpha-glycosidase	1028241	-0.261814	3.53563	0.785888	0.394712	0.581597
OG1RF_RS00975	OG1RF_10195	NA	chorismate mutase	1028034	-0.26467	7.27464	6.73244	0.0253119	0.0891283
OG1RF_RS07635	OG1RF_11486	NA	QueT transporter family protein	3586331	-0.266466	6.79832	5.87113	0.0342606	0.109051
OG1RF_RS01280	OG1RF_10228	NA	dihydroorotate oxidase	3585922	-0.267022	8.80583	10.4628	0.0081593	0.0369072
OG1RF_RS05220	OG1RF_11003	NA	sugar ABC transporter permease	1028215	-0.269417	0.853717	0.137811	0.717666	0.841125
OG1RF_RS00250	OG1RF_10049	NA	hypothetical protein	1028007	-0.270187	8.75275	3.44476	0.0909985	0.215444
OG1RF_RS02280	OG1RF_10427	NA	ABC transporter permease	1028086	-0.270193	7.9814	9.68185	0.0101359	0.0435624
OG1RF_RS02450	OG1RF_10461	gatC	Asp-tRNA(Asn)/Glu-tRNA(Gln) amidotransferase subunit GatC	1028094	-0.270588	8.087	8.64803	0.0137116	0.0548251
OG1RF_RS04010	OG1RF_10776	NA	YjzD family protein	3586116	-0.271298	7.0862	6.94895	0.0235249	0.0843955
OG1RF_RS09925	OG1RF_11940	nifJ	pyruvate:ferredoxin (flavodoxin) oxidoreductase	1028416	-0.271431	3.14632	1.3021	0.27857	0.461451
OG1RF_RS01360	OG1RF_10243	NA	hypothetical protein	1028046	-0.272074	6.09272	1.01383	0.338166	0.526195
OG1RF_RS09170	OG1RF_11792	NA	nucleoside 2-deoxyribosyltransferase	1028380	-0.27263	6.31912	5.1939	0.0440917	0.129926
OG1RF_RS06015	OG1RF_11159	NA	metal-dependent hydrolase	1028246	-0.274788	6.91275	2.87144	0.118847	0.260596
OG1RF_RS06075	OG1RF_11171	NA	DUF1294 domain-containing protein	1028249	-0.275977	6.49527	2.57396	0.137534	0.287419
OG1RF_RS02525	OG1RF_10475	NA	deoxynucleoside kinase	1028097	-0.27658	6.76054	4.73739	0.0526868	0.146491
OG1RF_RS00970	OG1RF_10194	NA	NAD-dependent protein deacylase	1028034	-0.279504	7.05658	7.05076	0.0227372	0.08214
OG1RF_RS06025	OG1RF_11161	NA	bifunctional oligoribonuclease/PAP phosphatase NrnA	1028246	-0.282666	7.42002	5.13712	0.0450627	0.13182
OG1RF_RS09470	OG1RF_11850	ppsR	kinase/pyrophosphorylase	3586446	-0.283032	7.38571	6.19758	0.0304783	0.101189
OG1RF_RS11705	OG1RF_12286	NA	hypothetical protein	1028503	-0.283968	4.59847	3.23879	0.0999579	0.230734
OG1RF_RS10530	OG1RF_12059	sbcD	exonuclease SbcCD subunit D	1028446	-0.284004	7.27973	8.71465	0.0134397	0.053905
OG1RF_RS06590	OG1RF_11274	NA	nucleotide pyrophosphohydrolase	1028268	-0.286211	6.50778	5.86944	0.0342817	0.109051
OG1RF_RS04420	OG1RF_10843	NA	amidohydrolase family protein	1028178	-0.286371	2.18613	0.437189	0.522376	0.695515
OG1RF_RS11000	OG1RF_12150	NA	5-formyltetrahydrofolate cyclo-ligase	1028473	-0.290332	7.15279	5.97119	0.0330439	0.106424
OG1RF_RS10010	OG1RF_11957	ygeW	knotted carbamoyltransferase YgeW	1028420	-0.290989	0.94626	0.136768	0.718685	0.841125
OG1RF_RS01405	OG1RF_10252	NA	acyl-ACP thioesterase	1028050	-0.291511	7.48613	9.59252	0.0103968	0.0444617
OG1RF_RS03075	OG1RF_10587	NA	hypothetical protein	1028124	-0.292521	7.52546	4.38349	0.0607869	0.161536
OG1RF_RS02415	OG1RF_10454	NA	PTS transporter subunit EIIA	1028092	-0.292584	10.6268	1.71059	0.221435	0.398027
OG1RF_RS08005	OG1RF_11561	NA	DUF4767 domain-containing protein	3586352	-0.292962	3.75068	2.10352	0.176459	0.341674
OG1RF_RS02025	OG1RF_10374	NA	DUF4809 family protein	1028074	-0.293487	3.07333	1.49783	0.339985	0.52807
OG1RF_RS10225	OG1RF_11998	NA	hypothetical protein	1028432	-0.295015	6.992	1.99884	0.187041	0.353026
OG1RF_RS08130	OG1RF_11585	rihC	ribonucleoside hydrolase RihC	1028332	-0.295569	1.04903	0.177902	0.681479	0.814182
OG1RF_RS08810	OG1RF_11720	NA	glycosyltransferase	1028365	-0.29569	7.94554	10.3018	0.00852598	0.0378231
OG1RF_RS08270	OG1RF_11611	NA	SIS domain-containing protein	1028340	-0.296473	1.83064	0.504936	0.492441	0.670519
OG1RF_RS11470	OG1RF_12239	NA	SDR family oxidoreductase	1028492	-0.296721	3.05946	0.551013	0.473784	0.653381
OG1RF_RS07825	OG1RF_11524	NA	hypothetical protein	3586341	-0.297459	4.71804	2.10934	0.174907	0.339179
OG1RF_RS03980	OG1RF_10770	aspD	aspartate 4-decarboxylase	3586110	-0.297703	6.58522	3.01164	0.11115	0.249004
OG1RF_RS04425	OG1RF_10844	NA	GAF domain-containing protein	3586133	-0.29785	5.09916	3.8046	0.0776095	0.192548
OG1RF_RS06350	OG1RF_11226	NA	metal-sulfur cluster assembly factor	3586246	-0.300192	6.9748	5.06055	0.0464134	0.134703
OG1RF_RS09050	OG1RF_11768	trpS	tryptophan--tRNA ligase	3586426	-0.300888	7.59177	10.9502	0.00715828	0.0336179
OG1RF_RS13045	OG1RF_12547	NA	oleate hydratase	1028561	-0.301119	4.44084	1.04741	0.328544	0.515883
OG1RF_RS02940	OG1RF_10560	NA	PRD domain-containing protein	1028118	-0.301712	0.849948	0.246304	0.666294	0.804572
OG1RF_RS12840	OG1RF_12518	folB	dihydroneopterin aldolase	1028552	-0.304834	4.12273	1.98473	0.187105	0.353026
OG1RF_RS12360	OG1RF_12414	NA	hypothetical protein	1028528	-0.305456	5.98306	6.51329	0.02729	0.0933644
OG1RF_RS05140	OG1RF_10988	NA	hypothetical protein	3586177	-0.305942	0.951115	0.128812	0.726604	0.846558
OG1RF_RS02385	OG1RF_10448	ptsP	phosphoenolpyruvate--protein phosphotransferase	1028090	-0.307212	12.6987	8.39055	0.0148261	0.0584668
OG1RF_RS04570	OG1RF_10873	NA	hypothetical protein	3586145	-0.307361	4.80541	3.08268	0.107489	0.243761
OG1RF_RS10565	OG1RF_12066	NA	hypothetical protein	1028449	-0.307756	6.67983	4.12973	0.0675457	0.174645
OG1RF_RS08430	OG1RF_11643	NA	universal stress protein	3586380	-0.308958	4.6916	2.1763	0.168777	0.330517
OG1RF_RS10780	OG1RF_12108	NA	M42 family metallopeptidase	1028462	-0.310148	8.57903	11.0645	0.00694522	0.0333033
OG1RF_RS05460	OG1RF_11051	NA	hypothetical protein	1028225	-0.310375	2.61177	0.372092	0.554629	0.720238
OG1RF_RS01540	OG1RF_10279	NA	hypothetical protein	3585935	-0.311876	4.55568	2.99764	0.111891	0.250337
OG1RF_RS09630	OG1RF_11882	NA	PDZ domain-containing protein	1028405	-0.312033	7.50596	7.76161	0.0180394	0.0687253
OG1RF_RS12150	OG1RF_12371	acpP	acyl carrier protein	3586609	-0.312613	8.54081	10.976	0.00710954	0.0335109
OG1RF_RS02595	OG1RF_10490	NA	DUF916 and DUF3324 domain-containing protein	3586022	-0.312704	5.63143	2.19431	0.167176	0.328627
OG1RF_RS05120	OG1RF_10984	NA	LytR family transcriptional regulator	3586175	-0.312884	6.92528	5.45789	0.0398978	0.122045
OG1RF_RS04235	OG1RF_10806	NA	hypothetical protein	1028168	-0.312901	2.37895	0.526395	0.483594	0.662314
OG1RF_RS11885	OG1RF_12320	NA	MurR/RpiR family transcriptional regulator	3586584	-0.315166	5.45809	5.46702	0.0397616	0.121832
OG1RF_RS06800	OG1RF_11316	NA	helix-turn-helix transcriptional regulator	3586285	-0.315423	5.71674	3.21537	0.101045	0.231998
OG1RF_RS13540	NA	NA	hypothetical protein	NA	-0.316254	2.04475	0.752521	0.404594	0.591436
OG1RF_RS03880	OG1RF_10751	NA	PTS lactose/cellobiose transporter subunit IIA	1028157	-0.317182	2.90037	0.501057	0.494476	0.672935
OG1RF_RS10235	OG1RF_12000	nadE	ammonia-dependent NAD(+) synthetase	1028433	-0.317508	7.99074	7.15944	0.0219311	0.0795619
OG1RF_RS03555	OG1RF_10685	NA	maltose 6'-phosphate phosphatase	1028143	-0.318096	4.10123	2.788	0.123747	0.267032
OG1RF_RS11620	OG1RF_12269	NA	RND transporter	1028498	-0.319613	6.68928	1.02265	0.339811	0.52807
OG1RF_RS09885	OG1RF_11931	NA	uracil phosphoribosyltransferase	3586469	-0.31994	9.80647	14.8246	0.00280374	0.0171613
OG1RF_RS11855	OG1RF_12314	nagA	N-acetylglucosamine-6-phosphate deacetylase	1028507	-0.321398	2.96681	1.61587	0.25389	0.437301
OG1RF_RS11465	OG1RF_12238	NA	NCS2 family permease	3586550	-0.321967	9.33612	1.09415	0.326967	0.514033
OG1RF_RS08125	OG1RF_11584	NA	C4-dicarboxylate ABC transporter	1028332	-0.323598	2.17366	0.551973	0.473408	0.653212
OG1RF_RS10690	OG1RF_12090	NA	MurR/RpiR family transcriptional regulator	3586506	-0.326447	3.53229	2.01432	0.18411	0.35
OG1RF_RS12010	OG1RF_12343	NA	WxL domain-containing protein	3586600	-0.326973	5.54749	3.70448	0.0810753	0.198312
OG1RF_RS04970	OG1RF_10953	nfsA	oxygen-insensitive NADPH nitroreductase	1028201	-0.328519	6.66515	1.44124	0.26004	0.441097
OG1RF_RS02825	OG1RF_10537	NA	amino acid ABC transporter substrate-binding protein	1028112	-0.328863	3.79799	1.38502	0.264603	0.44613
OG1RF_RS10585	OG1RF_12069	NA	GNAT family N-acetyltransferase	1028450	-0.330222	5.93297	6.91209	0.0238181	0.0850929
OG1RF_RS08370	OG1RF_11632	aspS	aspartate--tRNA ligase	1028346	-0.332304	9.8813	13.3574	0.00392115	0.0214584
OG1RF_RS01205	OG1RF_10213	NA	PRD domain-containing protein	1028038	-0.334696	3.31473	2.17064	0.172082	0.335333
OG1RF_RS08890	OG1RF_11736	NA	glycosyltransferase	1028368	-0.33608	6.87887	9.66324	0.0101896	0.0437204
OG1RF_RS02240	OG1RF_10418	NA	YlbF family regulator	1028084	-0.336391	8.78329	10.3236	0.0084752	0.0377438
OG1RF_RS10995	OG1RF_12149	NA	rhomboid family intramembrane serine protease	1028473	-0.337828	6.72769	9.9979	0.00927368	0.0403945
OG1RF_RS03500	OG1RF_10674	NA	Cof-type HAD-IIB family hydrolase	1028140	-0.339816	7.19982	4.03869	0.070193	0.180483
OG1RF_RS06240	OG1RF_11204	NA	glucose-6-phosphate isomerase	3586237	-0.339927	11.7767	8.10496	0.016192	0.0627044
OG1RF_RS02510	OG1RF_10473	NA	amidase	3586012	-0.342719	8.07836	5.58762	0.0380146	0.117736
OG1RF_RS07995	OG1RF_11559	NA	PTS glucitol transporter subunit IIA	3586350	-0.342721	1.934	0.586397	0.46027	0.642289
OG1RF_RS03495	OG1RF_10673	NA	hypothetical protein	1028140	-0.343846	5.87384	5.10485	0.0456261	0.133016
OG1RF_RS08655	OG1RF_11686	NA	hypothetical protein	3586392	-0.344027	6.32294	5.33147	0.0418428	0.125049
OG1RF_RS02180	OG1RF_10405	cas1	type II CRISPR-associated endonuclease Cas1	1028081	-0.344809	2.69592	0.679136	0.427758	0.615201
OG1RF_RS12275	OG1RF_12396	NA	ASCH domain-containing protein	3586613	-0.345051	6.31674	5.03028	0.046961	0.135531
OG1RF_RS05535	OG1RF_11067	NA	PadR family transcriptional regulator	1028227	-0.345291	3.76532	1.22181	0.293088	0.477242
OG1RF_RS12075	OG1RF_12356	NA	hypothetical protein	3586603	-0.345813	5.35355	2.00685	0.184861	0.350471
OG1RF_RS03350	OG1RF_10644	NA	hypothetical protein	3586070	-0.347267	2.49228	1.07063	0.323478	0.509478
OG1RF_RS11380	OG1RF_12220	efrB	multidrug efflux ABC transporter subunit EfrB	1028487	-0.34735	9.08436	12.0988	0.00532475	0.0272353
OG1RF_RS00910	OG1RF_10181	NA	amidohydrolase	1028031	-0.347512	7.18809	4.85265	0.0503372	0.142657
OG1RF_RS05260	OG1RF_11011	NA	LacI family transcriptional regulator	1028215	-0.349133	6.50809	8.20257	0.0157088	0.0612003
OG1RF_RS02225	OG1RF_10415	NA	GNAT family N-acetyltransferase	1028083	-0.349347	4.36958	2.24543	0.162737	0.322858
OG1RF_RS03550	OG1RF_10684	NA	PTS transporter subunit EIIC	1028143	-0.349604	3.59263	1.95407	0.190275	0.356146
OG1RF_RS02265	OG1RF_10424	NA	hypothetical protein	1028085	-0.351364	6.83757	8.23032	0.0155746	0.060861
OG1RF_RS07705	OG1RF_11500	NA	SPFH domain-containing protein	3586332	-0.35234	5.60458	6.86519	0.0241975	0.08621
OG1RF_RS02300	OG1RF_10431	pfkB	1-phosphofructokinase	1028088	-0.352352	1.88518	0.258331	0.621518	0.774798
OG1RF_RS02230	OG1RF_10416	NA	RluA family pseudouridine synthase	3585992	-0.352602	6.22987	9.76343	0.00990448	0.0428531
OG1RF_RS06995	OG1RF_11355	plsY	glycerol-3-phosphate 1-O-acyltransferase PlsY	3586294	-0.354418	7.70652	6.60211	0.0264666	0.0919095
OG1RF_RS11695	OG1RF_12284	NA	SulP family inorganic anion transporter	3586564	-0.356145	7.8676	5.27656	0.0427233	0.126844
OG1RF_RS06160	OG1RF_11189	cadA	cadmium-translocating P-type ATPase	1028251	-0.357003	5.07424	0.883225	0.370564	0.557465
OG1RF_RS10290	OG1RF_12011	NA	ABC-F family ATP-binding cassette domain-containing protein	1028436	-0.357034	8.18509	10.8009	0.00744847	0.0347282
OG1RF_RS01250	OG1RF_10222	NA	HD domain-containing protein	1028039	-0.357861	5.4561	5.89846	0.033923	0.10831
OG1RF_RS05870	OG1RF_11132	NA	MarR family transcriptional regulator	3586213	-0.358738	4.71265	3.17588	0.102911	0.235447
OG1RF_RS05545	OG1RF_11069	NA	DUF2087 domain-containing protein	1028227	-0.361447	3.9231	2.92391	0.11589	0.255632
OG1RF_RS02675	OG1RF_10506	NA	hypothetical protein	3586027	-0.361698	6.2823	8.77813	0.0131867	0.0532688
OG1RF_RS05465	OG1RF_11052	NA	RinA family phage transcriptional activator	1028225	-0.361902	3.65635	0.603977	0.455388	0.639276
OG1RF_RS04435	OG1RF_10846	NA	sugar O-acetyltransferase	3586135	-0.362155	4.13238	1.76176	0.211856	0.385369
OG1RF_RS02270	OG1RF_10425	NA	HIT family protein	1028085	-0.362835	6.30266	9.2896	0.0113432	0.0472573
OG1RF_RS11475	OG1RF_12240	NA	acetyltransferase	1028492	-0.363717	2.27909	1.19316	0.320089	0.507233
OG1RF_RS00575	OG1RF_10114	NA	hypothetical protein	3585901	-0.366779	1.13386	0.359302	0.561293	0.724592
OG1RF_RS01855	OG1RF_10341	NA	PTS system mannose/fructose/sorbose family transporter subunit IID	1028069	-0.367951	0.70084	0.232959	0.652864	0.794698
OG1RF_RS00325	OG1RF_10064	NA	alpha-glucosidase	3585885	-0.368493	6.30648	2.14091	0.174693	0.339017
OG1RF_RS02810	OG1RF_10534	NA	leucine--tRNA ligase	3586035	-0.369586	10.0925	20.1869	0.000960845	0.00821809
OG1RF_RS06975	OG1RF_11351	eutP	EutP/PduV family microcompartment system protein	1028282	-0.370299	3.56526	1.31899	0.275643	0.457804
OG1RF_RS10270	OG1RF_12007	NA	co-chaperone GroES	1028435	-0.370359	5.60665	2.1032	0.17626	0.341545
OG1RF_RS00905	OG1RF_10180	NA	DUF819 family protein	1028031	-0.37108	7.70099	3.2757	0.101026	0.231998
OG1RF_RS01285	NA	NA	hypothetical protein	NA	-0.371373	2.57517	1.41541	0.275222	0.457757
OG1RF_RS00715	OG1RF_10142	NA	recombinase family protein	1028027	-0.37167	7.8505	9.87499	0.00959814	0.0416672
OG1RF_RS00280	OG1RF_10055	glmU	bifunctional UDP-N-acetylglucosamine diphosphorylase/glucosamine-1-phosphate N-acetyltransferase GlmU	3585880	-0.372563	9.64194	12.2099	0.00517897	0.026648
OG1RF_RS02275	OG1RF_10426	NA	ABC transporter ATP-binding protein	1028086	-0.372635	7.26341	14.2661	0.00317762	0.0186118
OG1RF_RS07140	OG1RF_11384	NA	ABC transporter permease	1028287	-0.372837	4.81973	4.03172	0.0704008	0.180581
OG1RF_RS11210	OG1RF_12191	NA	NAD(P)-dependent oxidoreductase	1028481	-0.373725	7.90713	11.769	0.00578701	0.0289127
OG1RF_RS12500	OG1RF_12446	NA	ArgE/DapE family deacylase	1028535	-0.375926	7.09813	3.54746	0.0881014	0.2111
OG1RF_RS03030	OG1RF_10578	NA	holo-ACP synthase	1028122	-0.376042	7.22821	6.55881	0.0268643	0.0923973
OG1RF_RS10030	OG1RF_11961	ygfK	putative selenate reductase subunit YgfK	1028420	-0.37607	2.32859	1.03596	0.331083	0.518798
OG1RF_RS12990	OG1RF_12537	serS	serine--tRNA ligase	3586658	-0.376839	8.81649	8.05369	0.0164528	0.0635242
OG1RF_RS06565	OG1RF_11269	NA	HU family DNA-binding protein	3586265	-0.377142	12.5969	7.63902	0.0187597	0.0710502
OG1RF_RS03895	OG1RF_10754	NA	GNAT family N-acetyltransferase	1028157	-0.377183	6.39265	9.23172	0.0115356	0.0479043
OG1RF_RS01480	OG1RF_10268	NA	addiction module antitoxin	1028053	-0.378656	5.28895	6.96989	0.0233602	0.08403
OG1RF_RS12405	OG1RF_12423	treR	trehalose operon repressor	1028530	-0.378843	6.57095	11.7459	0.00582113	0.029027
OG1RF_RS06985	OG1RF_11353	NA	iron ABC transporter permease	1028282	-0.379031	7.72308	6.40623	0.0283239	0.09551
OG1RF_RS08850	OG1RF_11728	NA	hypothetical protein	3586407	-0.379275	4.85793	3.05619	0.108836	0.246384
OG1RF_RS09720	OG1RF_11900	NA	helix-turn-helix transcriptional regulator	3586457	-0.38023	5.2645	5.99349	0.0327798	0.10597
OG1RF_RS07620	OG1RF_11483	NA	YigZ family protein	1028311	-0.380542	6.80225	14.3305	0.00313157	0.0184256
OG1RF_RS06195	OG1RF_11195	NA	DUF3884 family protein	3586230	-0.380824	2.27635	0.512809	0.489163	0.667815
OG1RF_RS12025	OG1RF_12347	NA	DUF1054 domain-containing protein	1028512	-0.381049	6.25389	9.18344	0.0116991	0.0483499
OG1RF_RS09545	OG1RF_11865	NA	MurR/RpiR family transcriptional regulator	1028401	-0.382459	5.88158	10.7086	0.0076349	0.035279
OG1RF_RS09855	OG1RF_11926	NA	helix-turn-helix domain-containing protein	3586466	-0.383858	6.94297	4.80577	0.0512772	0.14381
OG1RF_RS03665	OG1RF_10708	NA	aminopeptidase P family protein	1028147	-0.385466	8.7098	18.1454	0.00140864	0.010751
OG1RF_RS08245	OG1RF_11607	NA	alkaline phosphatase family protein	3586372	-0.388065	7.20559	15.3579	0.00249474	0.0159899
OG1RF_RS01860	OG1RF_10342	NA	PTS sugar transporter subunit IIB	1028069	-0.388226	3.52182	2.27296	0.160409	0.319704
OG1RF_RS10685	OG1RF_12089	NA	peptide ABC transporter substrate-binding protein	1028456	-0.388624	1.53939	0.496084	0.524715	0.697191
OG1RF_RS07410	OG1RF_11439	NA	ribonuclease HI family protein	3586317	-0.389453	5.21096	3.0235	0.110529	0.248495
OG1RF_RS00630	OG1RF_10125	NA	BMP family ABC transporter substrate-binding protein	1028022	-0.389614	11.0732	2.89781	0.120614	0.262839
OG1RF_RS00295	OG1RF_10058	NA	DUF896 domain-containing protein	1028009	-0.390838	0.852491	0.338476	0.572687	0.735214
OG1RF_RS09080	OG1RF_11774	NA	sugar ABC transporter substrate-binding protein	3586427	-0.392364	1.04993	0.470196	0.51749	0.691146
OG1RF_RS08380	OG1RF_11634	NA	hypothetical protein	1028346	-0.393427	7.85127	13.6405	0.00366919	0.0205258
OG1RF_RS07885	OG1RF_11536	NA	hypothetical protein	1028322	-0.393821	2.1856	0.620318	0.447917	0.632569
OG1RF_RS11510	OG1RF_12247	NA	PTS ascorbate transporter subunit IIC	1028494	-0.394783	4.15434	2.99672	0.111939	0.250337
OG1RF_RS06210	OG1RF_11198	NA	LacI family DNA-binding transcriptional regulator	3586231	-0.394853	4.10152	2.69218	0.129692	0.275716
OG1RF_RS08290	OG1RF_11615	NA	PTS sugar transporter subunit IIB	1028340	-0.396015	0.877602	0.195886	0.666819	0.804572
OG1RF_RS10280	OG1RF_12009	NA	CPBP family intramembrane metalloprotease	3586482	-0.396063	6.64168	6.91641	0.0237835	0.0850869
OG1RF_RS01325	NA	NA	MurR/RpiR family transcriptional regulator	NA	-0.396711	5.04955	5.70122	0.0364535	0.114271
OG1RF_RS12395	OG1RF_12421	NA	WxL domain-containing protein	3586619	-0.397624	3.66444	2.07252	0.178401	0.344665
OG1RF_RS02260	OG1RF_10423	NA	foldase	3585993	-0.399454	10.8474	15.9881	0.00218022	0.0145142
OG1RF_RS11615	OG1RF_12268	NA	ABC transporter ATP-binding protein	1028498	-0.399465	5.07403	1.73571	0.216186	0.390495
OG1RF_RS10735	OG1RF_12099	xth	exodeoxyribonuclease III	1028459	-0.401233	6.96402	16.703	0.0018788	0.013058
OG1RF_RS06980	OG1RF_11352	NA	ABC transporter ATP-binding protein	1028282	-0.402096	7.89013	8.0013	0.0167247	0.0644774
OG1RF_RS00540	OG1RF_10108	NA	reactive intermediate/imine deaminase	3585899	-0.402295	4.04061	2.74483	0.126382	0.270271
OG1RF_RS00415	OG1RF_10083	NA	hypothetical protein	1028013	-0.404093	4.25308	2.5035	0.142495	0.293981
OG1RF_RS00980	OG1RF_10196	NA	transcription repressor NadR	1028034	-0.404124	7.19089	12.3926	0.0049496	0.0257758
OG1RF_RS04495	OG1RF_10858	emeA	multidrug efflux MFS transporter EmeA	3586138	-0.404938	7.72687	7.71391	0.0183156	0.0694704
OG1RF_RS06990	OG1RF_11354	NA	ABC transporter substrate-binding protein	1028282	-0.405146	8.35674	5.9865	0.033761	0.108194
OG1RF_RS02400	OG1RF_10451	NA	hypothetical protein	3586005	-0.406064	1.78639	0.677571	0.428276	0.615602
OG1RF_RS06805	OG1RF_11317	NA	PTS beta-glucoside transporter subunit IIBCA	1028275	-0.407656	4.38614	5.90128	0.0338884	0.10831
OG1RF_RS05105	OG1RF_10981	NA	sensor histidine kinase	1028210	-0.408123	3.04051	1.54244	0.240621	0.421658
OG1RF_RS02850	OG1RF_10542	NA	DUF2264 domain-containing protein	1028113	-0.4095	3.21733	1.95512	0.190166	0.356146
OG1RF_RS01975	OG1RF_10364	cls	cardiolipin synthase	3585963	-0.409537	8.06943	14.9123	0.00274996	0.0169932
OG1RF_RS11725	OG1RF_12290	fdrA	acyl-CoA synthetase FdrA	1028504	-0.409738	0.535164	0.180129	0.679617	0.813524
OG1RF_RS12645	OG1RF_12476	NA	PTS mannose transporter subunit IIA	1028544	-0.411336	1.58156	0.448964	0.516937	0.691122
OG1RF_RS11745	OG1RF_12294	NA	cation-transporting P-type ATPase	3586568	-0.411822	5.10421	2.66061	0.13173	0.278671
OG1RF_RS07720	OG1RF_11503	NA	cupin domain-containing protein	1028315	-0.412195	3.90138	4.02234	0.070682	0.180997
OG1RF_RS04620	OG1RF_10883	NA	hypothetical protein	3586153	-0.41247	0.447725	0.157298	0.699403	0.827178
OG1RF_RS03390	OG1RF_10652	NA	hypothetical protein	3586074	-0.41322	4.23398	2.04274	0.181293	0.346105
OG1RF_RS05640	OG1RF_11088	nagA	N-acetylglucosamine-6-phosphate deacetylase	3586202	-0.413772	8.94056	20.3746	0.000928895	0.00807857
OG1RF_RS09635	OG1RF_11883	coaD	pantetheine-phosphate adenylyltransferase	1028405	-0.414511	5.18283	6.18562	0.0306077	0.101489
OG1RF_RS07590	OG1RF_11477	raiA	ribosome-associated translation inhibitor RaiA	3586326	-0.416105	9.77199	11.9171	0.00557368	0.0281188
OG1RF_RS07875	OG1RF_11534	NA	DUF916 and DUF3324 domain-containing protein	3586345	-0.416568	4.41717	1.38571	0.265569	0.447174
OG1RF_RS02380	OG1RF_10447	NA	phosphocarrier protein HPr	1028090	-0.416785	10.4611	18.2254	0.00138694	0.0106621
OG1RF_RS11690	OG1RF_12283	NA	hypothetical protein	3586563	-0.417828	4.8827	4.65744	0.0543954	0.149313
OG1RF_RS00565	OG1RF_10113	NA	ATP-binding protein	3585900	-0.419222	5.18295	6.41728	0.0282151	0.0954099
OG1RF_RS02930	OG1RF_10558	NA	Gfo/Idh/MocA family oxidoreductase	1028117	-0.421643	5.09201	4.02164	0.070703	0.180997
OG1RF_RS03295	OG1RF_10633	NA	FUSC family protein	1028133	-0.423595	5.7784	6.42948	0.0280954	0.0953621
[truncated: 585 more rows]

## Sheet: HTseq Raw counts
Supplementary File 1. HTseq raw counts
locus_tag	Static #1	Static #2	Static #3	Fluid flow #1	Fluid flow #2	Fluid flow #3
OG1RF_RS00015	1185	1218	1160	1050	1548	1220
OG1RF_RS00020	1209	1267	1315	1175	1549	1241
OG1RF_RS00025	223	243	240	248	340	247
OG1RF_RS00030	784	798	897	1012	1362	892
OG1RF_RS00035	1933	2013	2009	2476	3128	2028
OG1RF_RS00040	3158	3468	3337	3970	4979	3543
OG1RF_RS00045	8365	8919	7984	9758	13130	8125
OG1RF_RS00050	17755	19391	17129	20398	26931	17814
OG1RF_RS00055	4025	4447	4346	4770	6971	4335
OG1RF_RS00060	1324	1461	1361	1476	1949	1427
OG1RF_RS00065	287	344	323	314	406	280
OG1RF_RS00070	629	744	777	722	1039	671
OG1RF_RS00075	1071	1311	1352	1256	1620	730
OG1RF_RS00080	226	278	287	244	321	262
OG1RF_RS00085	3164	3758	4480	4639	6276	4494
OG1RF_RS00090	321	348	524	355	456	772
OG1RF_RS00095	2105	2757	3779	1935	2624	984
OG1RF_RS00100	5680	7147	10247	4421	6078	2157
OG1RF_RS00105	3486	4355	6209	2683	3447	1377
OG1RF_RS00110	4459	5641	7859	3686	4715	1763
OG1RF_RS00115	438	521	642	351	455	179
OG1RF_RS00120	357	306	289	209	284	127
OG1RF_RS00125	20	71	69	30	34	53
OG1RF_RS00130	14	15	9	6	7	11
OG1RF_RS00135	2	1	1	2	3	3
OG1RF_RS00140	1	3	4	1	2	2
OG1RF_RS00145	112	115	139	81	95	57
OG1RF_RS00150	397	471	433	391	493	418
OG1RF_RS00160	575	715	817	693	931	632
OG1RF_RS00165	0	0	0	0	0	0
OG1RF_RS00170	26	28	27	23	29	28
OG1RF_RS00175	41	29	51	40	60	43
OG1RF_RS00180	76	77	99	67	72	52
OG1RF_RS00185	536	691	623	626	806	600
OG1RF_RS00190	244	257	251	242	299	208
OG1RF_RS00195	329	363	440	424	549	439
OG1RF_RS00200	1149	1300	1448	1361	1951	1422
OG1RF_RS00205	756	905	867	827	1087	719
OG1RF_RS00210	492	571	520	556	700	412
OG1RF_RS00215	3020	3257	3579	3405	4430	2931
OG1RF_RS00220	187	295	238	270	344	212
OG1RF_RS00225	479	591	579	565	784	475
OG1RF_RS00230	87	134	116	149	162	121
OG1RF_RS00235	318	380	380	382	519	331
OG1RF_RS00240	135	207	205	193	256	180
OG1RF_RS00245	14	17	9	22	27	20
OG1RF_RS00250	899	1062	1125	829	1307	708
OG1RF_RS00255	478	539	558	497	709	409
OG1RF_RS00260	125	145	185	219	404	363
OG1RF_RS00265	95	115	176	201	329	297
OG1RF_RS00270	123	132	175	178	339	313
OG1RF_RS00275	1254	1320	1390	1975	2635	1216
OG1RF_RS00280	2089	2284	2556	1917	2266	1646
OG1RF_RS00285	777	1388	2377	1748	2738	2022
OG1RF_RS00290	90	113	65	30	42	40
OG1RF_RS00295	2	5	4	5	2	2
OG1RF_RS00300	1	7	12	4	15	11
OG1RF_RS00305	271	344	321	355	505	403
OG1RF_RS00310	610	662	774	783	1076	858
OG1RF_RS00315	5	3	6	1	9	8
OG1RF_RS00320	43	50	30	58	82	44
OG1RF_RS00325	129	204	345	148	253	165
OG1RF_RS00330	12	18	16	9	28	8
OG1RF_RS00335	426	591	531	314	508	361
OG1RF_RS00345	208	197	232	262	420	302
OG1RF_RS00350	245	278	290	301	540	407
OG1RF_RS00355	52	60	47	67	95	59
OG1RF_RS00360	262	275	371	322	670	499
OG1RF_RS00365	291	301	439	317	558	475
OG1RF_RS00370	183	190	240	188	348	250
OG1RF_RS00375	15	21	11	5	14	7
OG1RF_RS00380	26	30	18	9	9	9
OG1RF_RS00385	23	23	20	7	10	18
OG1RF_RS00390	4	8	3	3	2	0
OG1RF_RS00395	5	5	3	0	3	3
OG1RF_RS00400	45	45	35	5	6	8
OG1RF_RS00405	4	3	1	2	0	1
OG1RF_RS00410	40	48	28	37	63	38
OG1RF_RS00415	45	52	33	34	52	24
OG1RF_RS00420	41	63	51	59	73	60
OG1RF_RS00425	237	188	285	327	413	454
OG1RF_RS00430	416	465	501	574	738	735
OG1RF_RS00435	4	3	2	2	1	0
OG1RF_RS00440	49	63	55	59	85	49
OG1RF_RS00445	326	323	365	14	23	10
OG1RF_RS00450	119	133	77	25	42	26
OG1RF_RS00455	126	154	165	53	73	34
OG1RF_RS00460	0	2	0	0	0	0
OG1RF_RS00465	0	1	0	0	0	0
OG1RF_RS00470	2	0	0	1	1	0
OG1RF_RS00475	4	1	1	1	4	1
OG1RF_RS00480	178	185	167	155	216	147
OG1RF_RS00485	210	247	182	100	179	118
OG1RF_RS00490	81	135	78	81	150	67
OG1RF_RS00495	520	577	1019	244	452	213
OG1RF_RS00500	539	633	1069	232	508	200
OG1RF_RS00505	415	561	862	253	469	251
OG1RF_RS00510	251	330	502	160	284	145
OG1RF_RS00515	593	782	1095	335	666	278
OG1RF_RS00520	56	53	54	40	49	41
OG1RF_RS00525	15	14	22	13	11	12
OG1RF_RS00530	122	162	147	117	166	139
OG1RF_RS00535	23	46	54	23	34	25
OG1RF_RS00540	31	52	37	28	51	22
OG1RF_RS00545	25	29	58	32	41	76
OG1RF_RS00550	113	94	187	111	163	260
OG1RF_RS00555	9	13	10	3	8	7
OG1RF_RS00560	5	2	11	5	10	4
OG1RF_RS00565	85	90	98	66	97	62
OG1RF_RS00570	0	2	1	0	2	0
OG1RF_RS00575	2	5	6	2	7	2
OG1RF_RS00580	3936	4511	4801	4956	6707	4661
OG1RF_RS00585	872	892	996	1144	1598	892
OG1RF_RS00590	120	104	141	112	146	159
OG1RF_RS00595	285	276	323	255	362	263
OG1RF_RS00600	122	173	161	122	211	145
OG1RF_RS00605	984	1242	1503	1235	1458	884
OG1RF_RS00610	871	1348	1643	1206	1744	853
OG1RF_RS00615	466	782	912	787	1086	520
OG1RF_RS00620	400	605	767	617	865	423
OG1RF_RS00625	2126	3037	4069	3704	4740	2037
OG1RF_RS00630	4003	6158	7184	4933	7061	2677
OG1RF_RS00635	1458	2444	2858	2094	3226	1479
OG1RF_RS00640	933	1545	1740	1414	2238	795
OG1RF_RS00645	1259	2017	2178	1956	2960	1066
OG1RF_RS00650	15	15	16	23	23	13
OG1RF_RS00655	11	14	21	16	26	11
OG1RF_RS00660	1	4	3	4	2	2
OG1RF_RS00665	1	2	0	0	1	1
OG1RF_RS00670	872	1008	1457	991	1282	995
OG1RF_RS00675	690	766	1002	708	1050	797
OG1RF_RS00680	445	532	702	524	761	558
OG1RF_RS00685	1929	1566	2230	1338	1360	1124
OG1RF_RS00690	414	395	348	187	236	132
OG1RF_RS00695	365	343	334	203	255	164
OG1RF_RS00700	616	708	539	357	460	324
OG1RF_RS00705	840	820	1211	1197	1543	1707
OG1RF_RS00710	9290	10062	10416	9551	12554	6497
OG1RF_RS00715	490	542	669	491	616	338
OG1RF_RS00720	433	471	577	470	558	339
OG1RF_RS00725	19426	19912	15345	22897	30037	17002
OG1RF_RS00730	14964	15338	11430	17271	22260	13625
OG1RF_RS00735	47329	46248	36678	57296	75321	44911
OG1RF_RS00740	55381	56974	51495	65759	89371	59538
OG1RF_RS00745	609	141	254	178	250	206
OG1RF_RS00750	242	288	350	156	231	216
OG1RF_RS00755	9255	10967	10986	14774	19908	10830
OG1RF_RS00760	13994	16514	15860	21165	27869	16771
OG1RF_RS00765	6375	7262	6924	9578	12957	7509
OG1RF_RS00770	5590	6497	5174	7966	8919	6186
OG1RF_RS00775	17133	18534	17313	27188	33717	19877
OG1RF_RS00780	5564	6251	5290	8128	9660	6603
OG1RF_RS00785	7165	7531	6399	10191	12059	7849
OG1RF_RS00790	14277	15282	12990	21054	25466	15528
OG1RF_RS00795	8788	9363	8163	12930	15385	9714
OG1RF_RS00800	2004	2300	1906	2828	3516	2371
OG1RF_RS00805	5667	5886	4982	8086	9764	5990
OG1RF_RS00810	5768	6172	5324	8873	10800	6460
OG1RF_RS00815	5006	5339	4263	6907	8546	5211
OG1RF_RS00820	6006	6205	5034	8305	9925	6205
OG1RF_RS00825	2489	2590	2006	3389	3840	2347
OG1RF_RS00830	8509	8746	6660	11449	13385	8110
OG1RF_RS00835	12775	13463	10566	17102	21154	12327
OG1RF_RS00840	6529	7035	5443	8805	10783	6236
OG1RF_RS00845	7416	7707	6321	9465	11949	7159
OG1RF_RS00850	2905	2988	2365	3430	4012	2693
OG1RF_RS00855	8993	9070	6837	10894	13030	7887
OG1RF_RS00860	32417	34026	26309	39121	48661	29195
OG1RF_RS00865	7964	8278	7084	10689	13293	7233
OG1RF_RS00870	7426	8094	7381	10349	12791	7066
OG1RF_RS00875	1759	2055	1630	2196	2563	1652
OG1RF_RS00880	6121	6756	6199	8567	10582	6108
OG1RF_RS00885	7826	8527	7944	10548	13239	7570
OG1RF_RS00890	24251	26155	23031	31585	39293	22135
OG1RF_RS00895	4900	5597	4867	6805	8971	4536
OG1RF_RS00905	560	610	460	472	628	315
OG1RF_RS00910	371	440	337	328	436	241
OG1RF_RS00915	436	480	563	478	677	419
OG1RF_RS00920	440	529	549	514	640	446
OG1RF_RS00925	439	483	530	497	680	407
OG1RF_RS00930	543	656	780	700	1030	636
OG1RF_RS00935	121	120	159	152	243	153
OG1RF_RS00940	1233	1642	1366	755	1110	552
OG1RF_RS00945	16	30	17	13	26	9
OG1RF_RS00950	130	163	243	163	235	232
OG1RF_RS00955	1181	1463	1277	1581	2362	1012
OG1RF_RS00960	1467	1771	1845	2316	3315	1238
OG1RF_RS00965	573	573	491	217	257	133
OG1RF_RS00970	277	317	322	272	305	242
OG1RF_RS00975	313	389	374	287	380	307
OG1RF_RS00980	342	366	382	275	393	243
OG1RF_RS00985	2546	3016	3123	2764	3600	2650
OG1RF_RS00990	7	3	9	8	8	9
OG1RF_RS00995	6257	5999	8678	460	746	1065
OG1RF_RS01000	157	161	177	136	214	172
OG1RF_RS01005	1355	1458	1561	1410	1775	1648
OG1RF_RS01010	708	766	837	713	960	1057
OG1RF_RS01015	172	203	217	142	240	294
OG1RF_RS01020	6	11	4	10	11	10
OG1RF_RS01025	1198	1360	1403	1200	1608	1015
OG1RF_RS01030	1973	2336	2532	2147	2985	1840
OG1RF_RS01035	528	594	639	705	894	622
OG1RF_RS01040	860	961	1193	1057	1346	899
OG1RF_RS01045	4881	5486	6902	7006	9653	8206
OG1RF_RS01050	783	955	1093	1094	1618	1467
OG1RF_RS01055	945	1204	1261	1364	1935	1895
OG1RF_RS01060	5123	6399	6683	5740	8067	6415
OG1RF_RS01205	23	32	24	19	31	19
OG1RF_RS01210	68	86	57	34	90	35
OG1RF_RS01215	68	86	82	52	72	54
OG1RF_RS01220	19	23	34	19	28	14
OG1RF_RS01225	15	17	24	19	22	18
OG1RF_RS01230	67	82	93	70	113	79
OG1RF_RS01235	90	80	121	90	137	150
OG1RF_RS01240	24	24	39	36	41	23
OG1RF_RS01245	26	27	35	27	34	28
OG1RF_RS01250	97	124	137	78	142	88
OG1RF_RS01255	255	270	328	228	379	189
OG1RF_RS01260	103	102	136	110	172	93
OG1RF_RS01265	2051	1781	1320	2056	2414	1373
OG1RF_RS01270	3312	3677	2812	3204	3582	2334
OG1RF_RS01275	729	821	596	682	866	477
OG1RF_RS01280	909	1157	1130	895	1192	818
OG1RF_RS01285	13	13	12	7	12	13
OG1RF_RS01290	131	175	170	199	351	151
OG1RF_RS01295	1629	1987	2478	1808	2408	1646
OG1RF_RS01300	269	856	439	190	270	94
OG1RF_RS01305	243	620	273	167	188	68
OG1RF_RS01310	380	1245	486	321	374	125
OG1RF_RS01315	1	5	3	0	5	4
OG1RF_RS01320	2	1	1	0	3	3
OG1RF_RS01325	81	82	98	64	80	71
OG1RF_RS01330	293	318	336	345	415	331
OG1RF_RS01335	292	364	427	502	599	432
OG1RF_RS01340	342	389	417	574	670	519
OG1RF_RS01345	27	31	40	37	43	36
OG1RF_RS01350	222	279	282	298	386	361
OG1RF_RS01355	15	16	15	21	25	22
OG1RF_RS01360	161	215	153	177	235	81
OG1RF_RS01365	60	70	61	38	74	40
OG1RF_RS01370	1404	1595	1795	806	1045	795
OG1RF_RS01375	19	23	17	26	46	33
OG1RF_RS01380	35	40	40	44	59	40
OG1RF_RS01385	8	3	8	6	5	2
OG1RF_RS01390	5	10	3	5	11	11
OG1RF_RS01395	1	9	9	4	4	3
OG1RF_RS01400	2	2	5	1	4	0
OG1RF_RS01405	386	421	481	373	483	300
OG1RF_RS01410	314	342	375	308	409	271
OG1RF_RS01415	147	179	201	165	219	140
OG1RF_RS01420	479	561	355	240	247	212
OG1RF_RS01425	477	625	569	543	734	366
OG1RF_RS01430	3908	4516	4550	4161	5689	3273
OG1RF_RS01435	619	684	753	632	906	556
OG1RF_RS01440	109	91	95	72	81	73
OG1RF_RS01445	220	241	182	103	157	119
OG1RF_RS01450	16	30	29	32	24	21
OG1RF_RS01455	52	57	84	69	127	70
OG1RF_RS01460	37	45	67	56	89	47
OG1RF_RS01465	46	59	93	84	129	129
OG1RF_RS01470	186	216	293	252	317	294
OG1RF_RS01475	193	229	234	169	292	193
OG1RF_RS01480	81	98	128	74	112	72
OG1RF_RS01485	44	63	73	33	58	112
OG1RF_RS01490	106	125	125	76	112	223
OG1RF_RS01505	2	3	5	2	4	4
OG1RF_RS01510	4	11	4	4	6	9
OG1RF_RS01515	4	8	5	5	3	14
OG1RF_RS01520	11	8	18	19	11	22
OG1RF_RS01525	14	22	18	22	30	17
OG1RF_RS01530	11	11	14	12	13	13
OG1RF_RS01535	14	25	35	31	50	45
OG1RF_RS01540	56	60	60	48	56	50
OG1RF_RS01545	0	0	0	0	0	0
OG1RF_RS01550	6633	8821	13194	13111	17798	12236
OG1RF_RS01555	180	218	216	93	143	89
OG1RF_RS01560	514	456	437	421	531	389
OG1RF_RS01565	220	231	224	191	277	172
OG1RF_RS01570	0	0	1	0	1	1
OG1RF_RS01575	584	661	540	192	253	135
OG1RF_RS01580	835	857	785	317	386	188
OG1RF_RS01585	921	1050	970	447	532	448
OG1RF_RS01590	124	139	127	87	139	130
OG1RF_RS01595	108	144	163	165	254	174
OG1RF_RS01600	124	163	201	181	329	201
OG1RF_RS01605	55	60	76	35	51	31
OG1RF_RS01610	207	226	195	261	358	217
OG1RF_RS01615	173	203	220	255	335	239
OG1RF_RS01620	63	71	93	92	151	92
OG1RF_RS01625	5	9	5	10	15	13
OG1RF_RS01630	9	2	7	1	7	5
OG1RF_RS01635	2	0	3	2	2	1
OG1RF_RS01640	13	7	9	4	3	7
OG1RF_RS01645	202	196	222	188	264	184
OG1RF_RS01650	17	21	24	23	35	35
OG1RF_RS01655	164	278	313	120	136	107
OG1RF_RS01660	90	119	116	43	64	40
OG1RF_RS01665	173	315	293	93	129	104
OG1RF_RS01675	48	77	47	40	61	32
OG1RF_RS01680	152	230	147	178	321	212
OG1RF_RS01685	169	236	129	200	338	159
OG1RF_RS01690	37	76	41	36	79	44
OG1RF_RS01695	177	191	148	152	260	170
OG1RF_RS01700	9	8	6	3	6	6
OG1RF_RS01705	9	12	6	8	15	14
OG1RF_RS01710	18	26	23	12	24	17
OG1RF_RS01715	19	31	21	24	27	23
OG1RF_RS01720	1	1	1	1	0	2
OG1RF_RS01725	0	0	2	3	3	1
OG1RF_RS01730	0	1	0	0	0	2
OG1RF_RS01735	3	4	4	7	5	4
OG1RF_RS01740	8	7	5	6	1	3
OG1RF_RS01745	0	1	2	1	0	1
OG1RF_RS01750	1	2	0	0	4	0
OG1RF_RS01755	0	2	1	2	1	0
OG1RF_RS01760	0	0	2	0	0	1
OG1RF_RS01765	4	8	9	4	2	6
OG1RF_RS01770	11	13	12	11	17	9
OG1RF_RS01775	3	5	4	2	2	1
OG1RF_RS01780	671	1004	819	1091	1635	824
OG1RF_RS01785	0	0	0	0	0	0
OG1RF_RS01790	1282	2187	6465	9711	13990	10064
OG1RF_RS01795	50	47	48	35	38	36
OG1RF_RS01800	1034	1202	1376	1470	1987	1387
OG1RF_RS01805	944	1003	1129	1290	1739	1359
OG1RF_RS01810	961	1051	1047	1361	1816	1620
OG1RF_RS01815	1133	1223	1262	1637	2144	1970
OG1RF_RS01820	508	561	627	786	1096	1012
OG1RF_RS01825	671	790	840	1188	1700	1354
OG1RF_RS01830	58	77	78	17	27	11
OG1RF_RS01835	2084	2227	2603	235	305	183
OG1RF_RS01840	397	451	736	866	1337	1007
OG1RF_RS01845	11	15	15	16	20	13
OG1RF_RS01850	4	5	6	2	8	2
OG1RF_RS01855	1	1	4	1	3	1
OG1RF_RS01860	18	33	29	21	31	15
OG1RF_RS01865	25	38	52	29	41	39
OG1RF_RS01870	24	39	39	27	29	14
OG1RF_RS01875	26	28	41	16	24	29
OG1RF_RS01880	13	7	15	8	11	2
OG1RF_RS01885	245	244	297	237	362	208
OG1RF_RS01890	2451	2543	3861	5361	7451	6567
OG1RF_RS01895	242	261	350	317	447	418
OG1RF_RS01900	1827	2337	3189	2819	3710	2522
OG1RF_RS01905	166	142	187	174	277	183
OG1RF_RS01910	65	68	74	44	72	40
OG1RF_RS01915	55	121	66	14	18	13
OG1RF_RS01920	123	225	125	40	69	48
OG1RF_RS01925	1180	1295	1693	1287	1503	1359
OG1RF_RS01930	2455	2388	3329	2846	3160	2875
OG1RF_RS01935	334	350	413	362	382	311
OG1RF_RS01940	338	314	477	369	460	312
OG1RF_RS01945	125	100	111	23	20	9
OG1RF_RS01950	1281	1022	1146	176	202	178
OG1RF_RS01955	52	52	44	11	12	4
OG1RF_RS01965	99	140	122	123	164	101
OG1RF_RS01970	73	83	78	64	99	58
OG1RF_RS01975	608	744	742	581	722	429
OG1RF_RS01980	4991	4793	6383	7629	8488	5084
OG1RF_RS01985	744	125	647	51	98	71
OG1RF_RS01990	384	70	322	27	45	33
OG1RF_RS01995	128	39	139	22	56	44
OG1RF_RS02000	856	878	1262	1068	1418	1869
OG1RF_RS02005	54	50	92	127	159	147
OG1RF_RS02010	98	127	158	135	154	132
OG1RF_RS02015	1	2	1	0	1	3
OG1RF_RS02020	11	17	13	1	1	3
OG1RF_RS02025	14	16	15	13	15	12
OG1RF_RS02030	15	19	30	19	35	25
OG1RF_RS02035	37	45	80	45	75	88
OG1RF_RS02040	11	5	10	8	15	10
OG1RF_RS02045	8	10	16	9	19	15
OG1RF_RS02050	74	84	84	54	91	87
OG1RF_RS02055	4	8	13	8	12	9
OG1RF_RS02060	87	99	115	152	164	165
OG1RF_RS02065	792	954	832	551	718	628
OG1RF_RS02070	32	31	32	30	35	39
OG1RF_RS02075	23	44	44	48	59	61
OG1RF_RS02080	61	98	86	90	146	149
OG1RF_RS02085	65	54	77	68	96	96
OG1RF_RS02090	50	65	82	99	129	103
OG1RF_RS02095	66	57	52	50	52	72
OG1RF_RS02100	99	98	112	88	118	121
OG1RF_RS02105	73	60	89	66	103	97
OG1RF_RS02110	229	262	195	212	292	222
OG1RF_RS02115	728	922	1075	875	1209	1181
OG1RF_RS02120	96	127	113	124	176	97
OG1RF_RS02125	159	198	192	111	179	109
OG1RF_RS02130	6	6	6	4	5	2
OG1RF_RS02135	66	71	100	91	126	99
OG1RF_RS02140	344	350	457	515	627	774
OG1RF_RS02145	183	200	223	287	398	363
OG1RF_RS02150	607	696	831	691	861	708
OG1RF_RS02155	1596	1838	1935	1620	2279	1418
OG1RF_RS02160	474	605	582	395	567	352
OG1RF_RS02165	3151	3720	4331	3248	4414	3248
OG1RF_RS02170	24	30	21	21	42	16
OG1RF_RS02175	102	95	135	43	76	48
OG1RF_RS02180	15	18	12	12	17	10
OG1RF_RS02185	3	1	4	2	6	3
OG1RF_RS02190	18	18	30	16	19	10
OG1RF_RS02200	77	98	121	197	287	327
OG1RF_RS02205	88	102	151	204	262	321
OG1RF_RS02210	136	130	180	258	333	389
OG1RF_RS02215	231	271	248	225	321	183
OG1RF_RS02220	71	137	148	85	126	65
OG1RF_RS02225	36	65	66	48	63	32
OG1RF_RS02230	162	190	232	150	192	153
OG1RF_RS02235	510	639	700	691	983	724
OG1RF_RS02240	1025	1035	1323	926	1222	791
OG1RF_RS02245	319	358	367	356	487	378
OG1RF_RS02250	736	843	897	841	1190	967
OG1RF_RS02255	551	654	670	580	858	713
OG1RF_RS02260	3941	4447	5420	3548	4730	3159
OG1RF_RS02265	238	307	313	191	295	245
OG1RF_RS02270	186	177	243	159	213	144
OG1RF_RS02275	352	408	390	312	407	259
OG1RF_RS02280	564	646	623	518	702	455
OG1RF_RS02285	743	932	869	931	1309	768
OG1RF_RS02290	477	577	480	611	806	333
OG1RF_RS02295	11	21	33	12	14	18
OG1RF_RS02300	6	5	8	3	4	9
OG1RF_RS02305	2	11	18	4	6	3
OG1RF_RS02310	2	1	14	0	3	3
OG1RF_RS02315	8	10	30	1	13	6
OG1RF_RS02320	2112	2345	2135	2249	2686	2550
OG1RF_RS02325	181	203	284	167	204	132
OG1RF_RS02330	680	855	843	973	1324	908
OG1RF_RS02335	2582	2887	3280	3320	4403	3239
OG1RF_RS02340	1827	2079	1932	2155	2884	2129
OG1RF_RS02345	44	59	46	43	61	53
OG1RF_RS02350	64	83	78	54	84	70
OG1RF_RS02355	401	494	365	265	346	242
OG1RF_RS02360	98	79	90	132	146	130
OG1RF_RS02365	989	905	3000	1582	2498	7460
OG1RF_RS02370	8	5	10	16	13	21
OG1RF_RS02375	57	63	114	75	134	86
OG1RF_RS02380	3359	3575	4199	2935	3914	2340
OG1RF_RS02385	15202	16722	20185	14490	19389	12306
OG1RF_RS02390	0	3	5	3	4	7
OG1RF_RS02395	2	2	5	3	6	5
OG1RF_RS02400	12	7	8	5	5	12
OG1RF_RS02405	8968	9564	10032	12022	15984	10491
OG1RF_RS02410	553	624	539	658	863	556
OG1RF_RS02415	2950	4312	7151	3436	5589	3657
OG1RF_RS02420	982	1406	2257	1085	1574	1033
OG1RF_RS02425	978	1332	1947	971	1346	1042
OG1RF_RS02430	570	565	440	430	591	299
OG1RF_RS02435	1468	1590	1742	1631	2149	1396
OG1RF_RS02440	1537	1714	1864	1770	2504	1697
OG1RF_RS02445	145	158	144	141	197	110
OG1RF_RS02450	645	706	709	581	796	508
OG1RF_RS02455	2603	2836	2533	2649	3522	2264
OG1RF_RS02460	2425	2694	2436	2577	3446	2317
OG1RF_RS02465	2175	2402	2146	2323	3306	1981
OG1RF_RS02470	1375	1717	1891	2042	2821	1857
OG1RF_RS02480	10	21	22	19	36	33
OG1RF_RS02485	15	22	29	12	6	7
OG1RF_RS02490	1	2	2	2	1	0
OG1RF_RS02495	3	1	2	0	1	2
OG1RF_RS02500	2	5	2	0	4	3
OG1RF_RS02505	2	1	5	2	3	3
OG1RF_RS02510	556	738	922	591	838	482
OG1RF_RS02515	0	2	0	0	0	0
OG1RF_RS02520	143	125	152	137	171	190
OG1RF_RS02525	229	264	321	226	283	219
OG1RF_RS02530	90	127	133	119	171	88
OG1RF_RS02535	192	206	230	175	271	160
OG1RF_RS02540	17	26	24	13	19	18
OG1RF_RS02545	877	1833	1339	1034	1376	808
OG1RF_RS02550	98	110	154	126	172	143
OG1RF_RS02555	43	61	81	157	232	139
OG1RF_RS02560	64	79	102	156	193	195
OG1RF_RS02565	710	845	1109	2692	3518	2492
OG1RF_RS02570	130	91	120	94	91	121
OG1RF_RS02575	217	127	238	206	168	204
OG1RF_RS02580	234	193	260	203	228	242
OG1RF_RS02585	735	571	877	652	607	821
OG1RF_RS02590	225	208	312	226	211	277
OG1RF_RS02595	141	102	133	114	115	101
OG1RF_RS02600	82	67	133	85	107	77
OG1RF_RS02605	69	45	69	53	52	40
OG1RF_RS02610	34	31	99	43	38	92
OG1RF_RS02615	14	20	35	18	26	56
OG1RF_RS02620	2170	3374	1004	349	799	305
OG1RF_RS02625	6943	10614	3649	996	2214	810
OG1RF_RS02630	746	749	1122	1225	1656	1623
OG1RF_RS02635	1215	1195	1825	1845	2847	2901
OG1RF_RS02640	895	1488	467	110	174	126
OG1RF_RS02645	642	691	700	720	1012	687
OG1RF_RS02650	667	741	803	778	1128	666
OG1RF_RS02655	900	943	961	955	1360	853
OG1RF_RS02660	63	77	106	58	107	62
OG1RF_RS02665	269	311	391	401	618	463
OG1RF_RS02670	940	1130	2117	1401	2201	3960
OG1RF_RS02675	180	185	221	168	204	128
OG1RF_RS02680	105	106	105	125	157	89
OG1RF_RS02685	9	15	11	13	18	12
OG1RF_RS02690	2	1	2	3	2	2
OG1RF_RS02695	22	36	18	23	26	8
OG1RF_RS02700	199	261	291	249	337	262
OG1RF_RS02705	88	92	95	82	129	91
OG1RF_RS02710	3610	3587	2954	8038	10135	6301
OG1RF_RS02720	431	495	469	473	685	466
OG1RF_RS02725	650	756	892	970	1407	1292
OG1RF_RS02730	1553	1728	2202	1482	2303	1297
OG1RF_RS02735	421	570	570	641	886	695
OG1RF_RS02740	331	363	435	414	655	533
OG1RF_RS02745	81	71	99	88	114	56
OG1RF_RS02750	431	502	453	549	789	315
OG1RF_RS02755	565	641	550	704	1068	491
OG1RF_RS02765	550	619	660	520	715	473
OG1RF_RS02770	22	14	27	24	31	14
OG1RF_RS02775	17	11	22	21	26	11
OG1RF_RS02780	349	363	410	327	511	351
OG1RF_RS02785	606	629	750	655	866	621
OG1RF_RS02790	187	219	194	183	236	146
OG1RF_RS02795	229	373	477	224	276	254
OG1RF_RS02800	94	185	235	110	137	147
OG1RF_RS02805	3314	4672	6565	5793	6984	5948
OG1RF_RS02810	2459	2905	2973	2218	2863	1979
OG1RF_RS02815	21	31	30	33	50	24
OG1RF_RS02820	80	69	77	87	125	47
OG1RF_RS02825	32	45	30	33	35	25
OG1RF_RS02830	16	36	14	16	25	13
OG1RF_RS02835	14	18	10	6	13	6
OG1RF_RS02840	210	212	275	253	342	437
OG1RF_RS02845	114	108	163	167	278	207
OG1RF_RS02850	31	19	27	17	27	20
OG1RF_RS02855	17	12	16	21	19	21
OG1RF_RS02860	20	15	32	18	30	49
OG1RF_RS02865	49	38	87	47	49	147
OG1RF_RS02870	85	65	61	37	56	46
OG1RF_RS02880	2	1	6	1	3	2
OG1RF_RS02885	1	5	3	3	1	3
OG1RF_RS02890	5	6	2	6	11	10
OG1RF_RS02895	79	68	110	99	119	107
OG1RF_RS02900	435	377	705	195	320	349
OG1RF_RS02905	207	254	288	329	431	381
OG1RF_RS02910	304	362	375	521	655	677
OG1RF_RS02915	59	63	58	73	88	92
OG1RF_RS02920	457	556	682	735	953	571
OG1RF_RS02925	9	11	15	13	16	8
OG1RF_RS02930	70	82	129	53	100	75
OG1RF_RS02935	21	12	28	17	20	20
OG1RF_RS02940	1	3	4	2	3	2
OG1RF_RS02945	3	5	4	7	5	4
OG1RF_RS02950	0	1	3	1	2	2
OG1RF_RS02955	1	1	1	1	3	4
OG1RF_RS02960	3	4	3	3	2	2
OG1RF_RS02965	25	18	23	7	13	9
OG1RF_RS02970	3	4	4	1	4	2
OG1RF_RS02975	14	13	16	11	17	13
OG1RF_RS02980	23	23	25	26	24	19
OG1RF_RS02985	11	8	9	2	8	6
OG1RF_RS02990	11	10	16	2	15	8
OG1RF_RS02995	13	23	27	22	42	28
OG1RF_RS03000	449	446	457	452	547	492
OG1RF_RS03005	184	220	226	209	270	231
OG1RF_RS03010	1574	1918	2194	1710	2338	1614
OG1RF_RS03015	646	733	825	787	1136	607
OG1RF_RS03020	6972	7630	5832	10591	14580	9079
OG1RF_RS03025	0	3	1	1	1	0
OG1RF_RS03030	357	363	361	237	371	307
OG1RF_RS03035	963	1078	1034	855	1359	1122
OG1RF_RS03040	282	355	340	283	451	393
OG1RF_RS03045	10	18	8	1	4	4
OG1RF_RS03050	28	41	18	11	19	17
OG1RF_RS03055	9	7	2	5	3	3
OG1RF_RS03060	17	22	6	5	9	10
OG1RF_RS03065	85	111	78	21	18	27
OG1RF_RS03070	216	264	216	125	175	112
OG1RF_RS03075	411	466	441	390	544	267
OG1RF_RS03080	945	1038	1238	1245	1848	1053
OG1RF_RS03085	267	335	765	240	600	450
OG1RF_RS03090	646	838	884	525	903	379
OG1RF_RS03095	58	56	64	61	96	104
OG1RF_RS03100	609	668	803	587	819	855
OG1RF_RS03105	777	853	985	788	1079	1119
OG1RF_RS03110	375	414	446	350	466	480
OG1RF_RS03115	1254	1407	1581	1108	1443	1624
OG1RF_RS03120	33	24	54	51	62	98
OG1RF_RS03125	644	710	810	728	996	677
OG1RF_RS03130	131	148	161	181	264	246
OG1RF_RS03135	1823	1975	1486	1110	1597	1279
OG1RF_RS03140	1084	1413	1421	1201	1748	1139
OG1RF_RS03145	0	2	2	2	5	3
OG1RF_RS03150	330	339	447	412	488	567
OG1RF_RS03155	18	20	14	20	18	20
OG1RF_RS03160	147	200	229	147	159	116
OG1RF_RS03165	1443	1522	1865	1762	2530	2104
OG1RF_RS03170	238	303	297	331	447	375
OG1RF_RS03175	231	220	224	272	386	319
OG1RF_RS03180	347	325	388	447	644	446
OG1RF_RS03185	1094	1154	1287	1472	2032	1711
OG1RF_RS03190	563	571	678	778	1192	887
OG1RF_RS03195	219	202	220	314	409	311
OG1RF_RS03200	201	208	225	365	518	378
OG1RF_RS03205	252	279	317	541	670	589
OG1RF_RS03210	182	201	253	375	502	447
OG1RF_RS03215	414	478	532	814	1199	960
OG1RF_RS03220	230	266	322	500	628	550
OG1RF_RS03225	53	51	68	96	142	115
OG1RF_RS03230	84	153	75	73	120	47
OG1RF_RS03235	39	85	33	27	52	28
OG1RF_RS03240	86	134	81	70	85	39
OG1RF_RS03245	56	68	40	38	51	28
OG1RF_RS03250	1054	1255	1310	1229	1726	1191
OG1RF_RS03255	2013	2185	2426	2543	3548	2475
OG1RF_RS03260	333	367	430	479	684	435
OG1RF_RS03265	2206	3261	3214	102	117	58
OG1RF_RS03270	727	829	893	1044	1450	938
OG1RF_RS03275	699	851	876	979	1396	911
OG1RF_RS03280	453	468	447	537	725	422
OG1RF_RS03285	607	657	684	769	1014	644
OG1RF_RS03290	111	132	103	118	130	119
OG1RF_RS03295	142	147	126	88	143	111
OG1RF_RS03300	6083	7170	3461	581	604	644
OG1RF_RS03305	135	175	179	164	206	144
OG1RF_RS03310	2631	2976	2092	1302	1687	899
OG1RF_RS03315	2898	3119	2158	1440	1924	1156
OG1RF_RS03320	3453	3964	2801	1856	2431	1555
OG1RF_RS03325	2825	3380	2423	1541	2064	1328
OG1RF_RS03330	764	879	451	254	353	225
OG1RF_RS03335	14386	15989	15382	18292	24037	13799
OG1RF_RS03340	6854	7758	7004	8100	10151	5867
OG1RF_RS03345	6021	6373	6310	7158	9821	5083
OG1RF_RS03350	11	14	15	8	12	14
OG1RF_RS03355	79	112	160	321	470	401
OG1RF_RS03360	278	340	378	395	591	504
OG1RF_RS03365	295	374	422	463	639	581
OG1RF_RS03370	54	89	101	129	185	156
OG1RF_RS03375	126	142	140	98	156	134
OG1RF_RS03380	31	37	34	36	62	41
OG1RF_RS03385	67	76	88	81	122	122
OG1RF_RS03390	53	45	29	40	36	29
OG1RF_RS03395	302	373	449	328	481	331
OG1RF_RS03400	359	483	528	402	578	412
OG1RF_RS03405	1161	1303	1619	1863	2422	1405
OG1RF_RS03410	1276	1572	1667	1529	1995	1179
OG1RF_RS03415	3169	3593	3945	3636	5103	3077
OG1RF_RS03425	38	57	74	58	84	71
OG1RF_RS03430	450	636	646	670	1148	590
OG1RF_RS03435	335	321	369	509	709	467
OG1RF_RS03440	249	277	312	386	503	336
OG1RF_RS03445	372	398	464	565	816	504
OG1RF_RS03450	45	47	70	50	56	41
OG1RF_RS03455	154	149	269	118	140	165
OG1RF_RS03460	139	141	165	150	217	229
OG1RF_RS03465	315	273	385	338	418	347
OG1RF_RS03470	255	371	433	327	476	369
OG1RF_RS03475	217	263	278	203	309	200
OG1RF_RS03480	172	186	182	116	145	131
OG1RF_RS03485	2289	2537	3891	4353	6050	4068
OG1RF_RS03490	513	609	604	536	787	511
OG1RF_RS03495	137	143	202	126	171	117
OG1RF_RS03500	273	361	583	302	443	293
OG1RF_RS03505	237	310	311	263	393	292
OG1RF_RS03510	3397	3916	5529	5210	7960	4224
OG1RF_RS03515	235	254	242	272	373	200
OG1RF_RS03520	211	271	236	256	358	198
OG1RF_RS03525	295	350	256	205	257	141
OG1RF_RS03530	296	283	335	278	456	303
OG1RF_RS03535	114	121	124	109	175	138
OG1RF_RS03540	6	8	14	13	11	14
OG1RF_RS03545	28	37	42	39	41	29
OG1RF_RS03550	25	24	45	21	33	26
OG1RF_RS03555	35	49	53	32	52	36
OG1RF_RS03560	43	69	83	132	206	92
OG1RF_RS03565	149	163	159	114	208	142
OG1RF_RS03570	36	41	52	35	61	38
OG1RF_RS03575	60	97	99	96	138	87
OG1RF_RS03580	96	147	158	126	204	130
OG1RF_RS03585	10	11	11	7	15	12
OG1RF_RS03595	6	5	5	12	10	5
OG1RF_RS03600	4	4	4	6	3	3
OG1RF_RS03605	14	14	10	12	11	7
OG1RF_RS03610	3	4	3	4	7	5
OG1RF_RS03615	8	8	12	8	13	9
OG1RF_RS03620	28	30	30	31	51	31
OG1RF_RS03625	1	2	2	1	6	1
OG1RF_RS03630	0	2	0	0	3	4
OG1RF_RS03640	14772	16193	15998	17198	23511	12745
OG1RF_RS03645	7984	9155	8424	8895	11939	6475
OG1RF_RS03650	5267	5642	5983	6611	9014	4931
OG1RF_RS03655	538	570	604	871	1184	720
OG1RF_RS03660	71	63	99	182	264	213
OG1RF_RS03665	877	953	1244	763	1030	765
OG1RF_RS03670	188	239	293	173	225	176
OG1RF_RS03675	882	965	1109	1061	1437	979
OG1RF_RS03680	464	535	582	600	867	524
OG1RF_RS03685	432	462	412	358	494	357
OG1RF_RS03690	738	721	928	705	1080	749
OG1RF_RS03695	120	135	148	128	184	138
OG1RF_RS03700	606	704	792	716	976	766
OG1RF_RS03705	832	919	1035	928	1347	935
OG1RF_RS03710	90	96	118	89	165	95
OG1RF_RS03715	679	856	864	641	984	650
OG1RF_RS03725	50	66	84	89	150	147
OG1RF_RS03730	500	723	880	1141	1342	999
OG1RF_RS03735	1179	1340	1366	1542	2162	1335
OG1RF_RS03740	1406	1686	2022	2024	3076	1930
OG1RF_RS03745	429	495	540	618	898	569
OG1RF_RS03750	2464	3024	3439	3951	5243	3241
OG1RF_RS03755	1354	1667	1812	2193	2841	1697
OG1RF_RS03760	795	942	1172	1212	1694	906
OG1RF_RS03765	718	876	1004	1025	1493	905
OG1RF_RS03770	1308	1414	1777	1788	2505	1563
OG1RF_RS03775	5330	5962	6565	6460	8646	5675
OG1RF_RS03780	5056	5690	6069	6185	8535	5618
OG1RF_RS03785	3115	3352	3458	3782	4942	3282
OG1RF_RS03790	2481	2797	3079	3319	4539	2894
OG1RF_RS03795	821	901	975	1142	1353	890
OG1RF_RS03800	1384	1511	1829	1761	2469	1464
OG1RF_RS03805	2562	3057	3462	3216	4533	2907
OG1RF_RS03810	3508	4133	4093	4065	5629	3564
OG1RF_RS03815	1071	1167	1485	1377	1908	1495
OG1RF_RS03820	402	442	523	522	763	582
OG1RF_RS03825	82	83	149	135	223	178
OG1RF_RS03830	73	69	75	92	131	98
OG1RF_RS03835	197	219	319	262	330	302
OG1RF_RS03840	265	326	404	335	552	471
OG1RF_RS03845	332	419	496	501	817	638
OG1RF_RS03850	0	4	0	2	1	1
OG1RF_RS03855	4	2	3	3	2	0
OG1RF_RS03860	0	1	0	0	0	0
OG1RF_RS03865	0	3	1	0	0	0
OG1RF_RS03870	1	1	0	1	1	0
OG1RF_RS03875	10	13	55	18	23	13
OG1RF_RS03880	14	19	38	19	29	14
OG1RF_RS03885	57	101	304	105	168	37
OG1RF_RS03890	26	32	104	38	50	17
OG1RF_RS03895	173	245	296	181	240	173
OG1RF_RS03900	55	76	108	87	114	128
OG1RF_RS03910	174	213	223	152	197	101
OG1RF_RS03915	32	48	68	36	52	19
OG1RF_RS03920	70	64	104	44	44	27
OG1RF_RS03925	56	58	92	42	38	21
OG1RF_RS03930	752	916	1068	869	1301	629
OG1RF_RS03935	142	184	192	193	263	127
OG1RF_RS03940	93	127	133	155	196	141
OG1RF_RS03945	119	171	166	165	219	203
OG1RF_RS03950	73	89	94	98	143	111
OG1RF_RS03955	106	108	177	187	217	235
OG1RF_RS03960	188	251	443	673	844	617
OG1RF_RS03965	33	30	28	24	30	16
OG1RF_RS03970	13	19	17	15	18	15
OG1RF_RS03975	35	36	58	51	57	49
OG1RF_RS03980	168	235	259	146	219	213
OG1RF_RS03985	7	9	10	12	13	10
OG1RF_RS03990	552	574	672	616	843	601
OG1RF_RS03995	16	37	24	20	33	20
OG1RF_RS04000	228	257	247	336	455	263
OG1RF_RS04005	196	256	244	234	383	256
OG1RF_RS04010	283	320	407	274	354	278
OG1RF_RS04015	690	869	852	779	1072	842
OG1RF_RS04020	6488	6535	6345	6876	8920	5594
OG1RF_RS04025	14911	16015	16965	17262	23036	13469
OG1RF_RS04030	4024	4483	4428	5050	6950	4005
OG1RF_RS04035	4303	4995	5181	5366	7868	4139
OG1RF_RS04040	6572	7384	7687	7739	10398	6894
OG1RF_RS04045	2464	2972	2746	3033	3828	2531
OG1RF_RS04050	1574	1957	1706	1706	2419	1374
OG1RF_RS04055	3	3	5	1	0	3
OG1RF_RS04140	0	5	8	5	4	6
OG1RF_RS04145	1	1	1	1	1	4
OG1RF_RS04150	1	2	1	0	2	0
OG1RF_RS04160	0	0	0	0	3	1
OG1RF_RS04165	0	1	1	1	0	0
OG1RF_RS04170	1	1	2	1	3	1
OG1RF_RS04175	0	0	0	0	0	0
OG1RF_RS04180	0	1	5	1	2	1
OG1RF_RS04190	52	69	85	38	51	40
OG1RF_RS04200	2	1	5	4	3	3
OG1RF_RS04205	3	4	10	13	11	13
OG1RF_RS04210	7	12	9	10	11	10
OG1RF_RS04215	2	3	6	2	3	2
OG1RF_RS04220	3	1	1	3	1	2
OG1RF_RS04225	161	183	265	125	158	106
OG1RF_RS04230	1	2	2	4	5	5
OG1RF_RS04235	10	17	9	10	16	6
OG1RF_RS04240	9	8	8	12	11	5
OG1RF_RS04245	32	39	50	22	41	30
OG1RF_RS04250	11	15	21	14	19	19
OG1RF_RS04255	17	26	28	24	31	31
OG1RF_RS04260	267	298	348	318	470	418
OG1RF_RS04265	0	0	0	0	0	0
OG1RF_RS04270	0	1	3	0	2	1
OG1RF_RS04275	5	4	7	3	5	1
OG1RF_RS04280	0	0	0	0	0	0
OG1RF_RS04285	0	0	0	0	0	0
OG1RF_RS04290	30	19	49	67	70	63
OG1RF_RS04295	8	7	18	5	11	7
OG1RF_RS04300	7	7	11	12	8	8
OG1RF_RS04305	35	45	54	32	54	44
OG1RF_RS04315	28	31	19	24	33	23
OG1RF_RS04320	628	704	846	495	684	436
OG1RF_RS04325	612	703	763	499	749	441
OG1RF_RS04340	104	139	135	58	95	49
OG1RF_RS04345	214	254	249	138	188	110
OG1RF_RS04350	100	110	108	54	83	50
OG1RF_RS04355	116	105	109	61	56	48
OG1RF_RS04360	39	48	51	20	42	26
OG1RF_RS04365	9	8	6	9	12	5
OG1RF_RS04370	151	165	179	176	185	122
OG1RF_RS04375	147	143	173	165	221	206
OG1RF_RS04380	6	11	5	5	4	4
OG1RF_RS04385	14	14	6	5	12	6
OG1RF_RS04390	37	32	24	30	56	35
OG1RF_RS04395	786	719	333	1356	842	1169
OG1RF_RS04400	212	188	103	374	249	343
OG1RF_RS04405	68	82	68	59	97	63
OG1RF_RS04410	8	4	7	4	7	4
OG1RF_RS04415	2	4	8	5	5	3
OG1RF_RS04420	4	11	13	9	12	4
OG1RF_RS04425	67	83	93	71	81	62
OG1RF_RS04430	76	79	106	89	151	94
OG1RF_RS04435	24	45	65	41	40	30
OG1RF_RS04440	10	8	6	8	6	9
OG1RF_RS04445	18	11	18	3	6	3
OG1RF_RS04450	29	26	26	17	18	23
OG1RF_RS04455	13	4	22	11	8	11
OG1RF_RS04460	280	351	316	313	415	323
OG1RF_RS04465	202	287	252	251	370	324
OG1RF_RS04470	45	36	39	40	34	46
OG1RF_RS04475	56	63	64	62	73	65
OG1RF_RS04480	8	7	6	7	14	7
OG1RF_RS04485	10	20	17	8	20	4
OG1RF_RS04490	8	15	8	10	14	14
OG1RF_RS04495	536	647	645	477	685	369
OG1RF_RS04500	85	105	144	119	162	130
OG1RF_RS04505	17	24	27	22	49	31
OG1RF_RS04510	21	30	38	30	36	37
OG1RF_RS04515	44	62	74	58	72	76
OG1RF_RS04520	85	116	105	87	139	117
OG1RF_RS04525	31	39	60	45	59	46
OG1RF_RS04530	57	67	51	52	69	56
OG1RF_RS04535	30	57	75	46	61	97
OG1RF_RS04540	638	718	939	944	1327	1096
OG1RF_RS04545	61	104	76	87	114	133
OG1RF_RS04550	5585	6908	8723	6716	8373	7842
OG1RF_RS04555	2678	3289	4046	3176	4016	3989
OG1RF_RS04560	4551	5558	7048	5605	6640	6379
OG1RF_RS04565	179	232	252	194	242	251
OG1RF_RS04570	70	71	67	56	84	47
OG1RF_RS04575	23	42	36	52	81	66
OG1RF_RS04580	325	484	349	15	39	17
OG1RF_RS04585	40	76	42	4	1	2
OG1RF_RS04590	21	31	15	30	48	19
OG1RF_RS04595	1011	1045	2130	3765	5731	5311
OG1RF_RS04600	67	80	80	78	104	79
OG1RF_RS04605	29	32	53	41	65	43
OG1RF_RS04610	17	25	54	20	34	21
OG1RF_RS04615	59	102	66	62	86	31
OG1RF_RS04620	1	3	1	3	1	0
OG1RF_RS04625	137	189	224	123	142	100
OG1RF_RS04630	0	0	0	0	0	0
OG1RF_RS04635	92	110	96	47	67	46
OG1RF_RS04640	142	146	152	66	73	42
OG1RF_RS04645	88	113	100	55	68	68
OG1RF_RS04650	431	513	607	527	724	559
OG1RF_RS04655	609	771	840	765	1012	896
OG1RF_RS04660	821	898	1100	968	1332	1112
OG1RF_RS04665	416	498	588	497	648	572
OG1RF_RS04670	830	941	965	893	1120	770
OG1RF_RS04675	2412	2680	2711	2572	3178	2270
OG1RF_RS04680	353	417	67	7	6	21
OG1RF_RS04685	303	330	60	6	13	7
OG1RF_RS04690	554	697	126	11	8	16
OG1RF_RS04695	481	563	98	3	8	7
OG1RF_RS04700	204	228	261	306	309	316
OG1RF_RS04705	611	689	776	814	1027	916
OG1RF_RS04710	341	454	485	479	652	621
OG1RF_RS04715	14	12	24	17	19	17
OG1RF_RS04720	0	3	4	1	2	0
OG1RF_RS04725	1	1	2	0	2	1
OG1RF_RS04730	1	2	2	2	3	3
OG1RF_RS04735	0	0	0	0	0	0
OG1RF_RS04740	0	0	0	1	1	1
OG1RF_RS04745	5	3	2	0	3	2
OG1RF_RS04750	10	10	9	8	8	15
OG1RF_RS04755	96	141	146	147	201	174
OG1RF_RS04760	625	866	781	434	540	514
OG1RF_RS04765	188	284	241	152	183	160
OG1RF_RS04770	323	339	412	288	436	309
OG1RF_RS04775	82	76	83	46	48	37
OG1RF_RS04780	374	470	632	490	722	621
OG1RF_RS04785	387	396	517	779	1149	986
OG1RF_RS04790	781	942	1512	2035	2717	2730
OG1RF_RS04795	131	151	165	99	136	102
OG1RF_RS04800	435	527	722	531	689	472
OG1RF_RS04805	376	397	497	558	713	514
OG1RF_RS04810	196	216	265	326	414	310
OG1RF_RS04815	698	754	777	835	1127	1046
OG1RF_RS04820	4246	5006	5952	5261	7052	4406
OG1RF_RS04825	4847	6148	5903	6154	8473	4576
OG1RF_RS04830	2153	2287	2620	2772	3511	2956
OG1RF_RS04835	311	322	366	479	578	439
OG1RF_RS04840	184	197	203	265	334	302
OG1RF_RS04845	1828	2110	2251	2257	3022	2079
OG1RF_RS04850	982	1142	1183	1365	1865	1147
OG1RF_RS04855	1043	1271	1143	1483	1986	1362
OG1RF_RS04860	567	690	652	819	1032	743
OG1RF_RS04865	436	602	567	724	976	617
OG1RF_RS04870	54	41	64	34	50	61
OG1RF_RS04875	89	99	177	86	139	162
OG1RF_RS04880	15	15	27	13	16	27
OG1RF_RS04885	4	4	4	1	3	4
OG1RF_RS04890	12	17	38	17	29	30
OG1RF_RS04895	5	6	17	6	10	12
OG1RF_RS04900	228	257	385	410	544	594
OG1RF_RS04905	141	193	196	271	383	301
OG1RF_RS04910	104	103	153	185	285	209
OG1RF_RS04915	220	242	251	205	261	198
OG1RF_RS04920	186	274	290	267	355	220
OG1RF_RS04925	15121	15150	16244	11859	15642	8164
OG1RF_RS04930	0	0	0	0	0	0
OG1RF_RS04935	833	1100	1023	1059	1447	927
OG1RF_RS04940	1378	1822	1718	1832	2437	1671
OG1RF_RS04945	11640	12172	13690	15144	17904	11241
OG1RF_RS04950	49	39	34	93	114	72
OG1RF_RS04955	4	4	2	5	9	3
OG1RF_RS04960	71	73	130	77	89	94
OG1RF_RS04965	281	268	535	306	398	472
OG1RF_RS04970	176	272	398	185	299	238
OG1RF_RS04975	417	572	890	439	621	433
OG1RF_RS04980	1214	1319	1253	1330	1802	1249
OG1RF_RS04985	800	924	861	1107	1337	947
OG1RF_RS04990	2795	3266	3331	3677	4662	3582
OG1RF_RS04995	454	498	578	578	760	625
OG1RF_RS05000	533	617	625	611	764	635
OG1RF_RS05005	635	759	763	824	888	763
OG1RF_RS05010	189	242	271	227	349	187
OG1RF_RS05015	1150	1246	844	3096	4486	3489
OG1RF_RS05020	1528	1517	1087	4316	5666	4451
OG1RF_RS05025	1087	955	987	1704	2302	1111
OG1RF_RS05030	608	645	672	676	860	583
OG1RF_RS05035	1170	1379	1271	1419	1833	1268
OG1RF_RS05040	781	900	914	974	1202	890
OG1RF_RS05045	545	585	675	642	901	673
OG1RF_RS05050	978	1116	1228	1105	1541	1114
OG1RF_RS05055	61	74	82	87	136	81
OG1RF_RS05060	93	101	133	125	159	106
OG1RF_RS05065	55	42	66	65	74	74
OG1RF_RS05070	81	92	138	113	136	141
OG1RF_RS05075	331	345	574	549	695	604
OG1RF_RS05080	550	675	958	985	1232	1090
OG1RF_RS05085	759	837	1237	1308	1648	1276
OG1RF_RS05090	507	719	728	928	1400	939
OG1RF_RS05095	1	5	10	4	7	5
OG1RF_RS05100	5	3	2	3	3	6
OG1RF_RS05105	9	19	25	13	17	13
OG1RF_RS05110	7	8	9	4	6	4
OG1RF_RS05115	1250	1532	2535	1266	2097	1644
OG1RF_RS05120	220	268	368	234	317	199
OG1RF_RS05125	205	262	514	473	667	733
OG1RF_RS05130	96	122	268	246	411	447
OG1RF_RS05135	137	130	157	146	160	145
OG1RF_RS05140	3	0	5	2	3	2
OG1RF_RS05145	15	22	16	9	9	9
OG1RF_RS05150	45	64	76	111	171	52
OG1RF_RS05155	35	48	62	119	140	42
OG1RF_RS05160	52	50	74	171	198	58
OG1RF_RS05165	70	146	149	316	446	133
OG1RF_RS05170	75	130	196	376	521	132
OG1RF_RS05175	76	145	168	331	415	144
OG1RF_RS05180	39	53	58	35	35	18
OG1RF_RS05185	32	33	34	4	1	4
OG1RF_RS05190	21	18	26	1	4	0
OG1RF_RS05195	98	144	117	38	49	32
OG1RF_RS05200	179	153	196	110	108	89
OG1RF_RS05205	64	74	107	55	58	54
OG1RF_RS05210	2	2	0	0	0	0
OG1RF_RS05215	20	30	18	55	65	52
OG1RF_RS05220	2	2	5	5	1	2
OG1RF_RS05225	0	4	4	1	0	0
OG1RF_RS05230	9	10	14	6	7	4
OG1RF_RS05235	0	3	3	1	2	1
OG1RF_RS05240	1	5	7	3	3	4
OG1RF_RS05245	3	2	5	1	3	3
OG1RF_RS05250	16	14	16	15	24	11
OG1RF_RS05255	95	130	138	139	157	141
OG1RF_RS05260	233	217	229	185	231	170
OG1RF_RS05265	179	226	265	262	398	272
OG1RF_RS05270	70	93	101	69	99	81
OG1RF_RS05275	321	475	526	593	707	601
OG1RF_RS05280	305	465	511	592	681	615
OG1RF_RS05285	249	252	253	256	297	180
OG1RF_RS05290	214	253	305	500	800	564
OG1RF_RS05295	962	1178	1387	2648	3800	2218
OG1RF_RS05300	681	755	870	714	903	680
OG1RF_RS05305	420	459	552	478	662	517
OG1RF_RS05310	119	138	170	176	271	214
OG1RF_RS05315	97	165	126	181	241	161
OG1RF_RS05320	128	180	148	193	258	215
OG1RF_RS05325	135	208	168	246	352	276
OG1RF_RS05330	52	57	51	81	106	69
OG1RF_RS05335	127	122	119	141	178	188
OG1RF_RS05340	72	76	109	163	272	125
OG1RF_RS05345	416	484	596	463	647	439
OG1RF_RS05350	202	245	245	212	280	222
OG1RF_RS05355	414	432	515	489	611	506
OG1RF_RS05360	6	21	23	10	25	19
OG1RF_RS05365	20	51	56	36	28	32
OG1RF_RS05370	1945	2236	2649	2725	3670	2795
OG1RF_RS05375	484	575	562	682	863	555
OG1RF_RS05380	131	127	178	143	166	162
OG1RF_RS05385	262	340	386	546	686	640
OG1RF_RS05390	210	243	304	245	309	255
OG1RF_RS05395	1042	1119	985	1189	1742	999
OG1RF_RS05400	2335	2683	2423	2915	4213	2575
OG1RF_RS05405	185	186	167	224	320	187
OG1RF_RS05410	158	148	150	192	241	182
OG1RF_RS05415	6054	7147	6507	8126	11757	7870
OG1RF_RS05420	371	485	472	499	852	560
OG1RF_RS05430	156	158	174	97	138	85
OG1RF_RS05435	165	203	205	111	163	107
OG1RF_RS05445	63	69	21	28	64	10
OG1RF_RS05450	46	54	27	45	74	9
OG1RF_RS05455	0	0	0	0	0	0
OG1RF_RS05460	15	17	9	14	20	3
OG1RF_RS05465	45	42	17	25	52	16
OG1RF_RS05470	199	357	85	158	512	70
OG1RF_RS05475	123	268	66	100	369	50
OG1RF_RS05480	113	202	61	114	269	26
OG1RF_RS05485	18	47	10	23	58	10
OG1RF_RS05490	234	406	107	209	613	96
OG1RF_RS05495	65	107	28	65	195	24
OG1RF_RS05500	101	199	43	96	312	46
OG1RF_RS05505	118	255	47	115	327	47
OG1RF_RS05510	22	55	16	25	60	16
OG1RF_RS05515	99	211	53	82	303	33
OG1RF_RS05520	314	389	386	408	562	460
OG1RF_RS05525	447	549	645	708	895	690
OG1RF_RS05530	356	445	549	504	720	595
OG1RF_RS05535	33	42	32	35	29	27
OG1RF_RS05540	65	79	64	48	64	55
OG1RF_RS05545	34	49	43	30	44	33
OG1RF_RS05550	55	101	50	39	54	22
OG1RF_RS05555	45	102	41	34	51	20
OG1RF_RS05560	15	25	15	23	33	21
OG1RF_RS05565	19	31	28	24	30	28
OG1RF_RS05570	453	884	252	324	564	47
OG1RF_RS05575	267	434	311	351	485	274
OG1RF_RS05580	414	245	757	347	330	899
OG1RF_RS05585	324	183	510	247	262	665
OG1RF_RS05590	1183	827	2328	1099	1179	3563
OG1RF_RS05595	172	138	231	133	144	337
OG1RF_RS05600	1231	1271	2086	1399	1664	2479
OG1RF_RS05605	70	66	95	77	114	130
OG1RF_RS05610	2219	2425	2893	3190	3883	3002
OG1RF_RS05615	338	362	428	461	586	413
OG1RF_RS05625	850	1065	1152	794	1040	640
OG1RF_RS05630	225	242	346	64	120	62
OG1RF_RS05635	275	336	305	197	272	176
OG1RF_RS05640	1145	1410	1581	1052	1404	934
OG1RF_RS05645	149	144	217	199	221	178
OG1RF_RS05650	329	415	474	451	545	365
OG1RF_RS05655	209	246	254	198	274	222
OG1RF_RS05660	555	694	769	589	800	653
OG1RF_RS05665	224	220	344	164	183	137
OG1RF_RS05670	713	803	1014	468	644	370
OG1RF_RS05675	257	314	327	325	464	316
OG1RF_RS05690	393	432	513	540	707	526
OG1RF_RS05695	209	231	259	22	27	21
OG1RF_RS05700	1657	1901	1819	138	193	116
OG1RF_RS05705	376	473	452	393	527	347
OG1RF_RS05710	38	49	43	9	25	10
OG1RF_RS05715	7	13	10	6	4	5
OG1RF_RS05720	1	2	1	0	1	1
OG1RF_RS05725	0	0	2	0	0	0
OG1RF_RS05730	3	2	3	5	3	3
OG1RF_RS05735	22	25	17	15	18	9
OG1RF_RS05740	1	1	0	2	1	1
OG1RF_RS05745	0	1	1	0	1	1
OG1RF_RS05750	0	0	0	0	1	0
OG1RF_RS05755	7	12	10	11	20	13
OG1RF_RS05760	4	7	7	6	7	8
OG1RF_RS05765	4	3	8	5	10	7
OG1RF_RS05770	0	4	2	4	3	2
OG1RF_RS05775	14	20	15	14	20	12
OG1RF_RS05780	4	9	3	6	6	5
OG1RF_RS05785	7	16	12	11	22	22
OG1RF_RS05800	0	2	0	0	4	0
OG1RF_RS05805	0	1	1	1	1	0
OG1RF_RS05810	0	2	1	2	1	3
OG1RF_RS05815	5	8	5	7	14	12
OG1RF_RS05820	0	1	2	2	2	0
OG1RF_RS05825	5	5	2	6	10	7
OG1RF_RS05830	2	6	2	5	8	5
OG1RF_RS05835	1	7	6	1	2	1
OG1RF_RS05840	2	1	4	5	5	2
OG1RF_RS05845	6	8	6	11	10	11
OG1RF_RS05850	773	904	1195	1211	1674	1960
OG1RF_RS05855	67	50	60	107	127	87
OG1RF_RS05860	390	450	528	699	912	510
OG1RF_RS05865	285	390	286	151	214	186
OG1RF_RS05870	65	72	65	56	74	44
OG1RF_RS05875	8	6	12	6	6	5
OG1RF_RS05880	11	10	31	6	6	3
OG1RF_RS05885	17	25	46	16	14	10
OG1RF_RS05895	16	37	50	29	42	22
OG1RF_RS05900	23	52	88	27	39	39
OG1RF_RS05905	42	59	97	44	56	53
OG1RF_RS05910	7	12	20	13	17	11
OG1RF_RS05915	232	412	369	337	455	277
OG1RF_RS05920	4266	5615	8591	17751	22909	18300
OG1RF_RS05925	3991	4906	8105	17185	22486	17817
OG1RF_RS05930	4335	5538	9146	19663	25683	19708
OG1RF_RS05935	5230	6716	10863	23041	30277	23376
OG1RF_RS05940	32	42	49	51	55	57
OG1RF_RS05945	110	146	181	188	287	230
OG1RF_RS05950	57	79	110	94	143	119
OG1RF_RS05955	197	268	352	327	518	413
OG1RF_RS05960	138	167	209	221	299	282
OG1RF_RS05965	117	163	166	82	133	99
OG1RF_RS05970	617	783	1073	1098	1645	1129
OG1RF_RS05985	293	294	301	257	303	264
OG1RF_RS05990	528	596	587	531	677	461
OG1RF_RS05995	9437	9868	8555	9780	13375	7494
OG1RF_RS06000	102	102	173	85	144	165
OG1RF_RS06005	28	27	26	11	29	20
OG1RF_RS06010	423	472	532	740	1177	725
OG1RF_RS06015	249	343	252	212	279	265
OG1RF_RS06020	460	576	486	392	536	462
OG1RF_RS06025	378	444	382	290	433	361
OG1RF_RS06030	769	947	1167	977	1258	831
OG1RF_RS06035	78	68	66	69	90	83
OG1RF_RS06040	604	787	650	694	903	476
OG1RF_RS06045	1927	2288	2251	2639	3445	2261
OG1RF_RS06050	124	136	164	140	189	134
OG1RF_RS06055	3965	4814	5013	5600	7297	5039
OG1RF_RS06060	524	631	691	651	844	659
OG1RF_RS06065	740	851	989	937	1212	954
OG1RF_RS06070	926	1267	1467	1190	1648	1150
OG1RF_RS06075	197	280	219	214	278	144
OG1RF_RS06080	385	455	436	403	652	266
OG1RF_RS06085	2	1	3	3	4	1
OG1RF_RS06090	1	1	0	0	1	0
OG1RF_RS06095	0	1	1	2	0	1
OG1RF_RS06100	0	0	1	0	0	0
OG1RF_RS06105	1	1	0	1	4	3
OG1RF_RS06110	10	14	9	10	12	14
OG1RF_RS06115	5	5	11	12	7	7
OG1RF_RS06120	0	1	0	1	1	0
OG1RF_RS06125	0	0	0	0	0	0
OG1RF_RS06130	0	1	0	0	1	0
OG1RF_RS06135	0	2	0	0	0	0
OG1RF_RS06140	1	3	1	0	4	0
OG1RF_RS06145	1	0	1	0	2	2
OG1RF_RS06150	1	0	0	0	0	0
OG1RF_RS06155	0	2	4	1	1	2
OG1RF_RS06160	56	55	123	48	48	93
OG1RF_RS06165	0	0	0	0	0	0
OG1RF_RS06170	317	327	419	346	405	316
OG1RF_RS06175	404	479	503	469	563	410
OG1RF_RS06180	1438	1550	1632	1410	1828	1473
OG1RF_RS06185	339	394	592	450	650	536
OG1RF_RS06190	442	502	586	548	687	563
OG1RF_RS06195	6	10	15	2	14	10
OG1RF_RS06200	499	626	679	419	542	403
OG1RF_RS06205	729	992	977	695	860	580
OG1RF_RS06210	25	48	47	33	36	29
OG1RF_RS06215	4	11	4	4	9	6
OG1RF_RS06220	48	92	87	53	76	39
OG1RF_RS06225	74	67	61	70	85	58
OG1RF_RS06230	311	377	520	578	792	523
OG1RF_RS06235	1188	1669	1763	774	1034	709
OG1RF_RS06240	7337	8939	10965	7577	9088	6605
OG1RF_RS06245	56	61	85	107	120	132
OG1RF_RS06250	65	54	67	6	9	7
OG1RF_RS06255	618	669	798	1479	1674	1609
OG1RF_RS06260	2460	2775	3183	6164	7227	6070
OG1RF_RS06265	348	396	478	984	1067	945
OG1RF_RS06270	959	995	1177	2313	2479	2289
OG1RF_RS06275	1124	1377	1610	2973	3421	2904
OG1RF_RS06280	342	335	389	732	895	731
OG1RF_RS06285	2986	3343	3935	7418	8057	7335
OG1RF_RS06290	2600	2876	3362	6296	6644	6191
OG1RF_RS06295	851	944	1031	1966	2140	1859
OG1RF_RS06300	428	525	579	1080	1215	1058
OG1RF_RS06305	5	7	2	9	12	8
OG1RF_RS06310	33	45	43	47	63	56
OG1RF_RS06315	328	390	442	228	322	186
OG1RF_RS06320	203	303	271	48	69	49
OG1RF_RS06325	213	276	274	218	280	226
OG1RF_RS06330	157	176	182	241	318	335
OG1RF_RS06335	3	3	2	2	10	5
OG1RF_RS06345	72	104	117	93	156	102
OG1RF_RS06350	246	291	357	229	379	197
OG1RF_RS06355	3	2	2	2	4	3
OG1RF_RS06360	5	4	7	8	11	5
OG1RF_RS06365	5	6	5	6	9	7
OG1RF_RS06370	392	502	466	836	1276	589
OG1RF_RS06375	878	1180	1194	2029	3166	1470
OG1RF_RS06380	2	1	5	0	0	1
OG1RF_RS06385	0	0	0	0	0	0
OG1RF_RS06390	0	1	2	1	1	0
OG1RF_RS06395	0	0	1	0	1	1
OG1RF_RS06400	1	1	2	4	9	2
OG1RF_RS06405	2	0	3	4	2	1
OG1RF_RS06410	0	0	0	0	0	0
OG1RF_RS06415	76	88	111	207	286	223
OG1RF_RS06420	2862	3346	3940	4422	5904	3768
OG1RF_RS06425	3060	3714	3566	5300	7267	4721
OG1RF_RS06430	1848	2268	2335	3089	4233	2879
OG1RF_RS06435	1369	1496	1669	1844	2412	1785
OG1RF_RS06440	611	741	849	845	1142	829
OG1RF_RS06445	699	1049	920	1058	1478	1104
OG1RF_RS06450	140	156	237	201	309	251
OG1RF_RS06455	1356	1594	1847	2294	2961	1822
OG1RF_RS06460	7	6	6	6	8	1
OG1RF_RS06465	24	32	26	21	26	17
OG1RF_RS06470	6	5	3	2	0	1
OG1RF_RS06475	0	0	0	0	1	0
OG1RF_RS06480	15	79	100	27	12	35
OG1RF_RS06485	496	571	714	606	735	515
OG1RF_RS06490	47	61	113	33	66	30
OG1RF_RS06495	337	425	493	404	588	368
OG1RF_RS06500	243	270	341	292	414	236
OG1RF_RS06505	430	522	535	556	853	483
OG1RF_RS06510	196	248	232	267	399	220
OG1RF_RS06515	524	648	680	668	1027	605
OG1RF_RS06520	235	266	282	331	435	367
OG1RF_RS06525	419	464	650	722	1039	875
OG1RF_RS06530	40	62	80	67	89	88
OG1RF_RS06535	183	221	217	291	383	281
OG1RF_RS06540	289	360	347	422	526	518
OG1RF_RS06545	1881	2217	2597	2765	3773	3058
OG1RF_RS06550	836	929	1049	1044	1393	1094
OG1RF_RS06555	3814	4662	5719	3850	5482	3905
OG1RF_RS06560	2517	3125	3317	3278	4515	2706
OG1RF_RS06565	14884	16542	15980	13571	17697	9319
OG1RF_RS06570	392	421	493	403	557	520
OG1RF_RS06575	862	1001	1251	939	1369	999
OG1RF_RS06580	340	427	527	428	583	455
OG1RF_RS06585	184	207	224	176	217	233
OG1RF_RS06590	202	219	235	189	244	158
OG1RF_RS06595	305	393	410	367	443	324
OG1RF_RS06600	573	647	707	592	730	543
OG1RF_RS06605	158	197	196	172	215	149
OG1RF_RS06610	1464	1674	2418	1203	1738	1088
OG1RF_RS06615	326	464	384	408	503	544
OG1RF_RS06620	263	370	334	282	346	398
OG1RF_RS06625	351	466	400	420	461	569
OG1RF_RS06630	269	388	375	347	460	499
OG1RF_RS06635	297	499	409	422	543	618
OG1RF_RS06640	521	741	695	678	852	1033
OG1RF_RS06645	166	230	219	190	282	325
OG1RF_RS06650	239	313	322	322	460	475
OG1RF_RS06655	455	606	601	645	883	582
OG1RF_RS06660	1462	1723	1878	1874	2585	1493
OG1RF_RS06665	40	56	49	36	61	42
OG1RF_RS06670	149	230	193	192	260	161
OG1RF_RS06675	118	182	157	161	229	148
OG1RF_RS06680	843	963	1062	1130	1599	910
OG1RF_RS06685	700	863	1116	788	1062	669
OG1RF_RS06690	403	512	673	542	768	524
OG1RF_RS06695	161	208	268	237	345	203
OG1RF_RS06700	509	619	736	615	900	564
OG1RF_RS06705	547	658	759	723	959	755
OG1RF_RS06710	281	282	334	260	388	223
OG1RF_RS06715	6528	7450	9765	8139	10296	7261
OG1RF_RS06720	200	201	182	33	49	25
OG1RF_RS06725	1144	1359	2153	2487	3283	2310
OG1RF_RS06730	387	479	694	794	994	1114
OG1RF_RS06735	666	847	938	664	941	687
OG1RF_RS06740	7554	9428	26253	16983	24570	32993
OG1RF_RS06745	65	84	79	85	134	94
OG1RF_RS06750	18	17	26	23	34	52
OG1RF_RS06755	380	476	552	769	1073	995
OG1RF_RS06760	3	12	18	11	10	5
OG1RF_RS06765	35	50	55	66	104	64
OG1RF_RS06770	25	45	43	51	130	68
OG1RF_RS06775	0	0	0	0	0	0
OG1RF_RS06780	27	45	43	44	52	49
OG1RF_RS06785	1015	1209	1401	803	1215	826
OG1RF_RS06790	593	642	1529	1999	3030	2092
OG1RF_RS06795	48	60	92	102	143	146
OG1RF_RS06800	113	100	166	108	143	83
OG1RF_RS06805	48	54	58	35	55	42
OG1RF_RS06810	30	47	37	18	34	20
OG1RF_RS06815	79	81	70	81	139	178
OG1RF_RS06820	118	169	149	184	273	227
OG1RF_RS06825	14	14	15	28	33	41
OG1RF_RS06830	245	253	300	442	587	537
OG1RF_RS06835	216	264	258	371	533	438
OG1RF_RS06840	501	487	605	366	495	416
OG1RF_RS06845	45	44	62	94	95	131
OG1RF_RS06850	654	842	987	356	565	317
OG1RF_RS06855	2119	2461	3361	1980	2596	1587
OG1RF_RS06860	3513	3749	5691	107	164	120
OG1RF_RS06865	36772	38872	67506	1041	1601	1216
OG1RF_RS06870	2713	3062	3529	2858	3721	2373
OG1RF_RS06875	1949	2119	2117	1909	2378	1678
OG1RF_RS06880	366	371	477	450	639	555
OG1RF_RS06885	15	20	8	8	11	5
OG1RF_RS06890	38	52	27	11	15	4
OG1RF_RS06895	6	8	6	4	4	0
OG1RF_RS06900	14	20	6	5	5	2
OG1RF_RS06905	25	23	11	6	7	3
OG1RF_RS06910	6	6	6	5	3	4
OG1RF_RS06915	25	37	17	7	6	5
OG1RF_RS06920	19	54	49	17	13	4
OG1RF_RS06925	10	11	22	3	6	5
OG1RF_RS06930	9	7	13	5	2	1
OG1RF_RS06935	12	14	25	4	8	3
OG1RF_RS06940	15	28	38	7	15	5
OG1RF_RS06945	12	21	33	6	6	1
OG1RF_RS06950	393	501	648	383	488	234
OG1RF_RS06955	128	189	238	142	178	91
OG1RF_RS06960	116	154	166	94	115	69
OG1RF_RS06965	34	46	46	24	38	23
OG1RF_RS06970	31	24	37	25	36	24
OG1RF_RS06975	26	28	33	29	26	18
OG1RF_RS06980	600	719	672	588	708	370
OG1RF_RS06985	532	630	602	521	651	331
OG1RF_RS06990	820	952	952	764	1056	477
OG1RF_RS06995	446	558	557	432	632	296
OG1RF_RS07000	378	446	549	558	898	700
OG1RF_RS07005	253	328	420	399	616	531
OG1RF_RS07010	566	719	808	834	1229	1031
OG1RF_RS07015	190	214	268	226	322	302
OG1RF_RS07020	214	257	330	264	417	313
OG1RF_RS07025	835	1140	1283	1412	2040	1430
OG1RF_RS07030	1607	2148	2346	2028	2961	2041
OG1RF_RS07035	102	127	95	52	73	78
OG1RF_RS07040	3	9	5	2	10	6
OG1RF_RS07045	319	431	462	437	590	395
OG1RF_RS07050	526	602	628	566	850	544
OG1RF_RS07055	21	11	23	24	37	35
OG1RF_RS07060	3	6	4	1	4	7
OG1RF_RS07065	0	0	0	0	0	0
OG1RF_RS07070	0	7	1	0	3	1
OG1RF_RS07075	1	3	0	0	0	1
OG1RF_RS07080	0	3	2	1	0	0
OG1RF_RS07085	0	4	0	1	0	0
OG1RF_RS07090	0	4	1	0	1	0
OG1RF_RS07095	2	6	1	1	0	0
OG1RF_RS07100	204	254	301	442	590	368
OG1RF_RS07105	62	86	124	89	111	76
OG1RF_RS07110	2	0	0	1	1	3
OG1RF_RS07115	173	227	274	275	417	418
OG1RF_RS07120	4	5	0	13	11	6
OG1RF_RS07125	18	14	25	35	34	56
OG1RF_RS07130	6	13	19	15	28	34
OG1RF_RS07135	145	202	242	272	403	374
OG1RF_RS07140	53	88	103	63	90	52
OG1RF_RS07145	36	59	51	29	42	28
OG1RF_RS07150	54	62	35	42	39	24
OG1RF_RS07155	48	66	29	29	41	20
OG1RF_RS07160	29	27	17	16	17	8
OG1RF_RS07165	68	63	84	75	78	65
OG1RF_RS07170	96	130	134	98	159	100
OG1RF_RS07175	484	566	604	502	625	501
OG1RF_RS07180	70	84	103	91	109	90
OG1RF_RS07185	180	247	240	206	330	217
OG1RF_RS07190	156	154	125	153	189	153
OG1RF_RS07195	234	275	262	273	343	271
OG1RF_RS07200	1109	1241	1374	1270	1808	1256
OG1RF_RS07205	116	143	159	131	226	127
OG1RF_RS07210	45	56	69	72	120	100
OG1RF_RS07215	484	628	637	827	1144	613
OG1RF_RS07220	1585	2060	2072	2064	2699	1733
OG1RF_RS07225	311	347	425	350	520	324
OG1RF_RS07230	437	560	638	570	753	525
OG1RF_RS07235	652	675	783	760	917	681
OG1RF_RS07240	768	1019	1096	691	990	644
OG1RF_RS07245	4775	5455	4933	5115	7062	3474
OG1RF_RS07250	3788	4105	3546	3956	5299	2531
OG1RF_RS07255	149	206	161	133	197	147
OG1RF_RS07260	228	200	339	252	296	317
OG1RF_RS07265	46	63	87	59	77	96
OG1RF_RS07270	1509	1842	2025	1750	2286	1496
OG1RF_RS07275	198	190	203	195	232	147
OG1RF_RS07280	138	175	184	150	234	134
OG1RF_RS07285	197	220	268	240	320	282
OG1RF_RS07290	393	459	521	474	641	522
OG1RF_RS07295	437	610	555	265	372	233
OG1RF_RS07300	492	589	607	279	369	230
OG1RF_RS07305	61	88	142	77	75	61
OG1RF_RS07310	29	40	49	14	25	31
OG1RF_RS07315	176	182	193	106	153	103
OG1RF_RS07320	284	321	381	523	732	826
OG1RF_RS07325	213	188	228	309	423	450
OG1RF_RS07330	113	126	107	172	191	133
OG1RF_RS07335	79	75	81	131	144	107
OG1RF_RS07340	90	83	69	134	139	79
OG1RF_RS07345	71	83	58	115	108	64
OG1RF_RS07350	302	390	297	535	594	284
OG1RF_RS07355	83	76	81	112	157	66
OG1RF_RS07360	154	143	111	185	206	104
OG1RF_RS07365	76	93	89	133	110	71
OG1RF_RS07370	66	74	55	154	154	51
OG1RF_RS07375	49	59	45	95	88	32
OG1RF_RS07380	603	748	826	735	978	722
OG1RF_RS07385	156	198	208	183	246	214
OG1RF_RS07390	380	480	483	433	536	428
OG1RF_RS07395	412	492	681	397	541	502
OG1RF_RS07400	109	126	134	109	141	101
OG1RF_RS07405	59	78	73	73	106	58
OG1RF_RS07410	77	83	123	75	84	73
OG1RF_RS07415	161	150	190	150	211	169
OG1RF_RS07420	166	189	222	214	263	230
OG1RF_RS07425	439	511	463	346	426	306
OG1RF_RS07430	434	498	421	327	358	245
OG1RF_RS07435	597	800	858	672	930	570
OG1RF_RS07440	1	3	2	0	0	1
OG1RF_RS07445	377	477	459	641	893	848
OG1RF_RS07450	251	311	321	451	552	663
OG1RF_RS07455	408	529	522	751	930	970
OG1RF_RS07460	2099	2406	2641	2216	2885	1809
OG1RF_RS07465	1963	2330	2566	2118	2757	1872
OG1RF_RS07470	12	10	13	16	23	17
OG1RF_RS07475	1	1	0	1	0	2
OG1RF_RS07480	2628	2681	1845	2931	3841	2138
OG1RF_RS07485	1205	1299	1340	1342	1804	1149
OG1RF_RS07490	1129	1203	1644	1497	1943	1547
OG1RF_RS07495	591	643	771	696	1006	821
OG1RF_RS07500	1751	1844	2246	1977	2490	1572
OG1RF_RS07505	2660	3001	3726	2980	3773	2706
OG1RF_RS07510	537	570	581	572	742	544
OG1RF_RS07515	604	693	831	786	984	629
OG1RF_RS07520	36	33	56	41	55	38
OG1RF_RS07525	148	210	266	159	304	199
OG1RF_RS07530	183	277	293	245	314	268
OG1RF_RS07535	704	1400	1850	930	1124	937
OG1RF_RS07540	705	867	1088	1003	1322	772
OG1RF_RS07545	586	723	853	856	1186	699
OG1RF_RS07550	645	745	979	924	1195	767
OG1RF_RS07555	462	536	642	623	784	474
OG1RF_RS07560	718	971	1068	953	1270	790
OG1RF_RS07565	709	812	963	870	1076	665
OG1RF_RS07570	1451	1773	2783	2555	3174	2140
OG1RF_RS07575	914	1177	1815	1606	2100	1396
OG1RF_RS07580	1398	1527	1484	1501	1949	1264
OG1RF_RS07585	4765	5843	6296	5642	7417	5295
OG1RF_RS07590	2119	2040	2787	1664	2123	1842
OG1RF_RS07595	6	8	5	10	8	17
OG1RF_RS07600	13	22	18	11	27	22
OG1RF_RS07605	53	81	62	52	79	55
OG1RF_RS07610	165	157	164	103	114	110
OG1RF_RS07615	27	44	28	30	39	24
OG1RF_RS07620	247	298	330	219	292	220
OG1RF_RS07625	28	38	53	30	66	36
OG1RF_RS07630	185	220	283	167	216	166
OG1RF_RS07635	242	271	345	223	305	245
OG1RF_RS07640	108	125	126	99	118	153
OG1RF_RS07645	35	41	47	34	45	45
OG1RF_RS07650	18	31	29	28	45	23
OG1RF_RS07655	13	23	24	31	34	29
OG1RF_RS07660	6	9	4	9	13	6
OG1RF_RS07665	8	7	11	13	20	13
OG1RF_RS07670	8	14	16	18	18	14
OG1RF_RS07675	12	17	18	24	28	24
OG1RF_RS07680	1	6	7	3	5	3
OG1RF_RS07685	0	1	2	0	2	1
OG1RF_RS07690	6	6	4	5	7	4
OG1RF_RS07695	12	6	16	23	15	17
OG1RF_RS07700	5	4	5	11	9	7
OG1RF_RS07705	105	102	116	79	119	81
OG1RF_RS07710	80	85	94	57	83	61
OG1RF_RS07715	90	116	132	88	123	97
OG1RF_RS07720	35	41	45	24	40	35
OG1RF_RS07725	552	691	936	510	640	520
OG1RF_RS07730	76	110	117	113	166	139
OG1RF_RS07735	99	138	202	208	282	277
OG1RF_RS07740	136	156	201	137	190	130
OG1RF_RS07745	317	384	390	313	435	351
OG1RF_RS07750	18	21	16	16	23	22
OG1RF_RS07755	0	1	2	4	2	1
OG1RF_RS07760	5	3	11	3	2	0
OG1RF_RS07765	0	5	3	1	3	4
OG1RF_RS07770	0	3	4	0	2	0
OG1RF_RS07775	5	4	9	3	4	5
OG1RF_RS07780	9	14	29	9	13	5
OG1RF_RS07785	15	10	21	7	13	5
OG1RF_RS07790	12	21	21	5	11	7
OG1RF_RS07795	10	13	22	15	9	7
OG1RF_RS07800	11	23	13	15	30	17
OG1RF_RS07805	9	11	13	14	21	6
OG1RF_RS07810	20	25	22	14	21	19
OG1RF_RS07815	7	2	7	5	5	6
OG1RF_RS07820	20	51	25	11	17	15
OG1RF_RS07825	55	57	92	64	76	41
OG1RF_RS07830	1359	2207	1612	124	94	61
OG1RF_RS07835	4672	8029	5421	384	465	251
OG1RF_RS07840	609	946	521	80	89	40
OG1RF_RS07845	411	666	498	43	61	52
OG1RF_RS07850	72	75	59	27	24	18
OG1RF_RS07855	8	8	9	4	7	3
OG1RF_RS07860	5	7	4	7	9	7
OG1RF_RS07865	20	32	39	18	32	13
OG1RF_RS07870	72	79	122	31	46	58
OG1RF_RS07875	35	54	91	26	54	63
OG1RF_RS07880	12	23	38	23	27	37
OG1RF_RS07885	7	9	21	7	9	14
OG1RF_RS07890	41	67	140	45	73	99
OG1RF_RS07895	5	9	10	11	10	6
OG1RF_RS07900	53	70	91	63	97	64
OG1RF_RS07905	22	38	50	42	68	60
OG1RF_RS07910	14	16	30	30	41	52
OG1RF_RS07915	10	10	17	8	15	16
OG1RF_RS07920	13	19	17	22	36	40
OG1RF_RS07925	19	27	26	42	32	35
OG1RF_RS07930	0	2	2	1	3	2
OG1RF_RS07935	1	0	0	1	1	4
OG1RF_RS07940	0	1	3	4	5	0
OG1RF_RS07945	0	0	4	1	4	0
OG1RF_RS07950	0	1	1	2	0	1
OG1RF_RS07955	1	1	0	0	1	1
OG1RF_RS07960	0	1	1	0	0	0
OG1RF_RS07965	0	2	0	0	0	0
OG1RF_RS07970	1	3	2	2	2	7
OG1RF_RS07975	1	2	0	2	1	3
OG1RF_RS07980	1	0	0	2	2	2
OG1RF_RS07985	0	0	2	0	0	0
OG1RF_RS07990	0	0	0	0	0	0
OG1RF_RS07995	7	11	5	3	11	6
OG1RF_RS08000	104	125	140	112	142	94
OG1RF_RS08005	24	32	32	24	30	24
OG1RF_RS08010	7	3	16	4	10	7
OG1RF_RS08015	2	5	8	10	11	8
OG1RF_RS08020	0	1	0	1	0	0
OG1RF_RS08025	5291	5854	6102	6684	9629	5364
OG1RF_RS08030	985	1123	1288	1243	1503	1267
OG1RF_RS08035	390	395	429	410	528	435
OG1RF_RS08040	342	385	298	412	479	377
OG1RF_RS08045	49	51	58	53	77	53
OG1RF_RS08050	211	335	456	342	463	324
OG1RF_RS08055	228	270	396	292	391	290
OG1RF_RS08060	535	555	645	548	824	508
OG1RF_RS08065	1194	1438	1520	1338	1651	1358
OG1RF_RS08070	1884	2499	3043	2993	4395	3038
OG1RF_RS08075	1117	1361	1453	1158	1626	1029
OG1RF_RS08080	93	87	126	95	119	77
OG1RF_RS08085	359	392	396	364	487	282
OG1RF_RS08090	51	52	75	45	75	55
OG1RF_RS08095	64	80	75	55	104	66
OG1RF_RS08100	4	2	12	6	3	4
OG1RF_RS08105	483	539	535	714	976	645
OG1RF_RS08110	3005	3626	4296	4553	6454	4760
OG1RF_RS08115	248	320	464	243	319	224
OG1RF_RS08120	2	4	2	4	9	3
OG1RF_RS08125	9	9	10	4	17	4
OG1RF_RS08130	2	4	2	4	1	2
OG1RF_RS08135	138	215	260	234	291	213
OG1RF_RS08140	185	222	262	371	597	335
OG1RF_RS08145	278	315	365	233	290	217
OG1RF_RS08150	167	194	182	104	146	115
OG1RF_RS08155	15	24	13	7	12	13
OG1RF_RS08160	51	61	25	10	21	19
OG1RF_RS08165	25	39	22	10	15	10
OG1RF_RS08170	169	213	207	182	251	188
OG1RF_RS08175	94	177	191	153	210	172
OG1RF_RS08180	123	150	224	241	386	329
OG1RF_RS08185	39	38	49	38	57	41
OG1RF_RS08190	68	59	85	56	83	56
OG1RF_RS08195	10	12	16	8	20	13
OG1RF_RS08200	269	304	335	327	493	341
OG1RF_RS08210	846	951	985	861	1155	752
OG1RF_RS08215	114	196	138	186	279	167
OG1RF_RS08220	4851	6551	6182	7271	11570	6657
OG1RF_RS08225	21	29	21	27	38	24
OG1RF_RS08230	25	42	37	36	50	63
OG1RF_RS08235	112	163	173	136	220	193
OG1RF_RS08240	511	664	635	617	880	883
OG1RF_RS08245	298	368	442	293	358	265
OG1RF_RS08250	0	0	0	0	0	0
OG1RF_RS08255	54	77	81	81	115	94
OG1RF_RS08260	21	32	47	28	36	34
OG1RF_RS08265	40	54	63	85	111	130
OG1RF_RS08270	5	11	9	5	8	9
OG1RF_RS08275	2	3	8	4	6	6
OG1RF_RS08280	1	3	4	2	3	3
OG1RF_RS08285	2	1	1	0	0	0
OG1RF_RS08290	0	2	9	2	5	2
OG1RF_RS08295	0	2	0	0	2	2
OG1RF_RS08300	33	56	58	28	55	34
OG1RF_RS08305	2	9	8	9	9	7
OG1RF_RS08310	38	59	48	22	55	20
OG1RF_RS08315	1508	1808	2066	2009	2862	2313
OG1RF_RS08320	1141	1334	1511	1576	2269	1792
OG1RF_RS08325	20411	20980	21215	14452	19523	11259
OG1RF_RS08330	5264	4817	4377	2345	3208	1970
OG1RF_RS08335	9619	8896	8156	4158	5623	3551
OG1RF_RS08340	29087	29080	26123	10919	15025	8838
OG1RF_RS08345	3134	3512	3445	1053	1423	902
OG1RF_RS08350	256	254	324	338	417	265
OG1RF_RS08355	583	159	274	169	228	167
OG1RF_RS08360	464	180	190	132	252	158
OG1RF_RS08365	849	250	352	238	319	269
OG1RF_RS08370	2031	2720	2548	1805	2722	1838
OG1RF_RS08375	857	1152	1027	669	930	691
OG1RF_RS08380	568	607	594	491	563	418
OG1RF_RS08385	331	429	450	352	547	356
OG1RF_RS08390	2105	2418	2578	1935	2630	1933
OG1RF_RS08395	455	573	550	606	746	531
OG1RF_RS08400	381	381	451	423	560	423
OG1RF_RS08405	212	206	242	230	316	224
OG1RF_RS08410	151	191	202	208	281	198
OG1RF_RS08415	324	373	423	381	513	499
OG1RF_RS08420	130	138	169	147	232	170
OG1RF_RS08425	19	22	29	21	29	26
OG1RF_RS08430	62	63	86	53	95	42
OG1RF_RS08435	2959	3864	5035	4532	6204	3551
OG1RF_RS08440	1382	1689	2224	2064	2868	1742
OG1RF_RS08445	0	1	0	0	1	0
OG1RF_RS08450	0	2	0	0	0	0
OG1RF_RS08455	1	1	1	0	3	1
OG1RF_RS08460	1	0	1	0	0	2
OG1RF_RS08465	0	0	0	1	0	0
OG1RF_RS08470	0	4	1	2	3	1
OG1RF_RS08475	1	5	1	2	2	3
OG1RF_RS08480	650	819	738	768	1051	626
OG1RF_RS08485	614	776	1011	80	150	57
OG1RF_RS08490	763	972	1583	1240	1614	811
OG1RF_RS08495	325	465	741	540	754	375
OG1RF_RS08500	424	511	545	455	678	418
OG1RF_RS08505	2072	2215	2386	3403	4271	3322
OG1RF_RS08510	3485	4121	4633	12555	17453	11845
OG1RF_RS08515	977	1044	1097	2563	3347	2612
OG1RF_RS08520	308	423	458	521	752	585
OG1RF_RS08525	1833	1938	1747	2610	3491	2138
OG1RF_RS08530	1660	1860	1521	2262	3015	1764
OG1RF_RS08535	2251	2277	2318	3342	4253	2400
OG1RF_RS08540	3388	3543	3461	4904	6118	3406
OG1RF_RS08545	370	455	487	543	834	550
OG1RF_RS08550	737	852	1027	1113	1391	966
OG1RF_RS08555	255	293	361	502	681	556
OG1RF_RS08560	78	105	88	109	111	95
OG1RF_RS08565	7	10	15	10	7	18
OG1RF_RS08570	27	33	30	18	32	79
OG1RF_RS08575	2	0	3	5	3	7
OG1RF_RS08580	750	944	1164	1405	2021	2082
OG1RF_RS08585	361	468	522	400	493	375
OG1RF_RS08590	438	561	694	700	742	774
OG1RF_RS08595	758	907	1386	1286	1730	1191
OG1RF_RS08600	1124	1019	552	2099	1446	1832
OG1RF_RS08605	1123	1007	447	1966	1212	1606
OG1RF_RS08610	1567	1413	746	2735	1775	2298
OG1RF_RS08615	142	195	187	204	293	173
OG1RF_RS08620	19	25	29	22	38	20
OG1RF_RS08625	29	26	49	36	51	40
OG1RF_RS08630	2	8	3	6	9	8
OG1RF_RS08635	4	0	3	1	4	4
OG1RF_RS08640	7	6	6	4	13	11
OG1RF_RS08645	20	26	33	31	52	26
OG1RF_RS08655	154	192	272	166	231	134
OG1RF_RS08660	66	65	86	103	155	87
OG1RF_RS08665	856	1215	792	667	920	645
OG1RF_RS08675	648	914	641	414	562	454
OG1RF_RS08680	2815	3834	2705	1755	2386	1713
OG1RF_RS08685	21315	30968	17570	6832	8954	7904
OG1RF_RS08690	370	481	467	339	511	241
OG1RF_RS08695	1478	1998	1792	1387	1905	1026
OG1RF_RS08700	1011	1282	1158	877	1216	645
OG1RF_RS08705	2070	2503	2507	2496	3103	2281
OG1RF_RS08710	1423	1625	1738	1569	1941	1505
OG1RF_RS08715	854	978	969	966	1212	812
OG1RF_RS08720	2470	2535	2835	432	528	375
OG1RF_RS08725	346	311	529	328	426	210
OG1RF_RS08730	6633	10603	3269	248	325	185
OG1RF_RS08735	3180	5255	1637	96	133	93
OG1RF_RS08740	569	714	699	642	792	592
OG1RF_RS08745	311	396	375	344	419	316
OG1RF_RS08750	226	250	225	192	255	201
OG1RF_RS08755	684	878	874	781	983	558
OG1RF_RS08760	514	615	658	645	847	539
OG1RF_RS08765	983	1314	1547	1372	1970	1023
OG1RF_RS08770	565	797	780	739	1105	520
OG1RF_RS08775	1004	1317	1563	1525	2102	1235
OG1RF_RS08780	336	418	535	545	713	462
OG1RF_RS08785	818	1081	1206	1310	1717	1028
OG1RF_RS08790	820	1127	1225	1268	1664	992
OG1RF_RS08795	754	912	966	952	1354	769
OG1RF_RS08800	869	1119	1575	1147	1407	1019
OG1RF_RS08805	35	42	43	43	70	33
OG1RF_RS08810	575	638	669	505	719	466
OG1RF_RS08815	2020	2515	2533	2371	3130	2022
OG1RF_RS08820	1380	1685	1772	1676	2243	1492
OG1RF_RS08825	1771	2136	2282	2192	2850	1823
OG1RF_RS08830	2160	2498	2814	2627	3406	2467
OG1RF_RS08835	2573	3153	3448	3047	4053	2829
OG1RF_RS08840	758	848	925	811	1061	736
OG1RF_RS08845	323	351	365	322	442	271
OG1RF_RS08850	74	72	67	67	78	37
OG1RF_RS08855	85	101	127	100	135	75
OG1RF_RS08860	536	713	753	684	972	603
OG1RF_RS08865	849	1039	1127	1022	1287	897
OG1RF_RS08870	2313	2819	3348	2939	3751	2623
OG1RF_RS08875	726	861	1104	903	1323	891
OG1RF_RS08880	1468	1806	2138	1871	2448	1674
OG1RF_RS08885	349	403	415	329	455	313
OG1RF_RS08890	269	340	339	248	374	209
OG1RF_RS08895	383	420	421	337	525	319
OG1RF_RS08900	1198	1288	1318	1259	1575	969
OG1RF_RS08905	425	529	501	526	702	449
OG1RF_RS08910	1054	1128	1191	1211	1513	1285
OG1RF_RS08915	695	837	885	638	861	447
OG1RF_RS08920	14	28	28	38	62	42
OG1RF_RS08925	162	156	254	169	233	276
OG1RF_RS08930	1326	1477	1754	1399	1698	1250
OG1RF_RS08935	19	28	30	17	33	11
OG1RF_RS08940	151	178	187	169	248	160
OG1RF_RS08945	115	138	160	108	115	93
OG1RF_RS08950	124	111	186	103	138	93
OG1RF_RS08955	299	290	313	322	405	320
OG1RF_RS08960	218	229	271	276	325	229
OG1RF_RS08965	236	252	385	288	439	167
OG1RF_RS08970	440	542	552	514	666	353
OG1RF_RS08975	233	271	453	175	280	159
OG1RF_RS08980	48	69	85	94	137	104
OG1RF_RS08985	66	46	86	108	165	119
OG1RF_RS08990	113	126	84	149	193	84
OG1RF_RS08995	50	85	117	98	109	110
OG1RF_RS09000	171	191	188	197	254	225
OG1RF_RS09005	159	148	169	150	215	165
OG1RF_RS09010	21	17	14	12	21	18
OG1RF_RS09015	49	52	85	93	130	95
OG1RF_RS09020	15	20	22	27	34	30
OG1RF_RS09025	7	10	14	11	32	21
OG1RF_RS09035	59	76	72	77	76	71
OG1RF_RS09040	7	16	18	32	68	37
OG1RF_RS09045	14	14	21	32	42	26
OG1RF_RS09050	402	458	545	392	520	336
OG1RF_RS09055	15	22	19	12	16	17
OG1RF_RS09060	1	1	1	0	2	0
OG1RF_RS09065	0	1	2	1	2	2
OG1RF_RS09070	3	4	0	2	1	4
OG1RF_RS09075	3	3	2	4	2	4
OG1RF_RS09080	3	5	3	2	2	5
OG1RF_RS09085	2	2	3	0	1	4
OG1RF_RS09090	5	4	7	2	2	1
OG1RF_RS09095	1	1	2	1	3	1
OG1RF_RS09100	179	184	260	161	207	324
OG1RF_RS09105	8	7	12	6	5	23
OG1RF_RS09110	1	0	1	2	1	2
OG1RF_RS09115	13	18	13	19	21	10
OG1RF_RS09120	3	2	2	1	1	1
OG1RF_RS09125	0	3	1	1	1	0
OG1RF_RS09130	0	3	0	0	1	1
OG1RF_RS09135	2	15	8	7	13	11
OG1RF_RS09140	3	6	4	2	8	5
OG1RF_RS09145	2	7	2	2	6	0
OG1RF_RS09150	4	2	1	3	1	1
OG1RF_RS09155	141	109	96	49	45	52
OG1RF_RS09160	2271	2709	2685	3129	4123	2780
OG1RF_RS09165	456	529	572	475	572	444
OG1RF_RS09170	166	199	219	162	232	138
OG1RF_RS09175	1914	1175	4815	1691	1650	7087
OG1RF_RS09180	28	39	166	60	83	269
OG1RF_RS09185	1321	1474	1794	1769	2651	1713
OG1RF_RS09190	783	899	985	1019	1521	976
OG1RF_RS09195	13	13	14	20	38	15
OG1RF_RS09200	1536	1720	1771	2025	2839	1196
OG1RF_RS09205	708	685	813	758	1089	451
OG1RF_RS09210	608	688	736	638	932	690
OG1RF_RS09215	546	695	786	608	875	655
OG1RF_RS09220	22	31	28	30	42	31
OG1RF_RS09225	237	280	320	317	424	372
OG1RF_RS09230	158	163	220	188	232	243
OG1RF_RS09235	1856	2236	2567	2169	3120	2070
OG1RF_RS09240	1062	1198	1323	1237	1753	1158
OG1RF_RS09245	517	589	623	559	798	570
OG1RF_RS09250	859	965	1041	987	1298	950
OG1RF_RS09255	36	48	52	40	57	40
OG1RF_RS09260	953	1173	1553	1112	1677	793
OG1RF_RS09265	2468	3193	3132	2798	3933	2571
OG1RF_RS09270	9	13	10	10	12	17
OG1RF_RS09275	3	6	1	2	1	2
OG1RF_RS09280	25	37	23	15	20	28
OG1RF_RS09285	17	22	15	6	3	4
OG1RF_RS09290	3	5	2	1	2	1
OG1RF_RS09295	10	24	11	4	8	0
OG1RF_RS09300	1659	1969	2230	2178	2945	1892
OG1RF_RS09305	1371	1418	1461	1422	1843	1209
OG1RF_RS09310	4	7	4	2	4	5
OG1RF_RS09315	1	1	2	1	0	1
OG1RF_RS09320	2	8	4	2	7	7
OG1RF_RS09325	269	346	341	226	286	214
OG1RF_RS09330	66	84	91	38	64	44
OG1RF_RS09335	18	15	16	18	38	19
OG1RF_RS09345	1602	1767	2182	2098	2825	2324
OG1RF_RS09350	307	401	468	451	616	457
OG1RF_RS09355	1093	1206	1413	1431	1791	1510
OG1RF_RS09360	1111	1156	1480	1239	1712	1413
OG1RF_RS09365	747	713	952	850	996	867
OG1RF_RS09370	2136	2363	2476	2697	3560	2138
OG1RF_RS09375	3829	4256	4324	4788	6183	4005
OG1RF_RS09380	9485	10240	10200	11987	16258	9903
OG1RF_RS09385	20013	21259	21084	22804	30987	19602
OG1RF_RS09390	141	129	142	173	245	185
OG1RF_RS09395	188	190	209	227	332	214
OG1RF_RS09400	29	32	41	28	27	23
OG1RF_RS09405	1559	2069	2670	1911	2759	1745
OG1RF_RS09415	1496	1571	1584	1572	2006	1088
OG1RF_RS09420	531	645	589	556	876	416
OG1RF_RS09425	216	226	243	229	334	201
OG1RF_RS09430	1033	1102	1274	1303	1718	1346
OG1RF_RS09435	196	211	254	311	343	299
OG1RF_RS09440	399	465	529	568	724	637
OG1RF_RS09445	1476	1577	1760	2038	2739	2054
OG1RF_RS09450	610	744	776	838	1125	817
OG1RF_RS09455	7078	8254	8460	8248	11090	7625
OG1RF_RS09460	6753	7823	7785	7196	9164	6827
OG1RF_RS09465	87	83	133	98	144	299
OG1RF_RS09470	401	426	470	384	484	304
OG1RF_RS09475	653	809	801	604	927	684
OG1RF_RS09480	674	709	758	613	897	634
OG1RF_RS09485	852	978	965	791	1101	839
OG1RF_RS09490	154	197	169	147	214	122
OG1RF_RS09495	523	676	684	579	793	428
OG1RF_RS09500	1689	1761	2099	1730	2291	1372
OG1RF_RS09505	174	193	194	138	169	146
OG1RF_RS09510	280	356	309	349	477	291
OG1RF_RS09515	127	121	87	115	153	95
OG1RF_RS09520	364	586	705	1049	1478	613
OG1RF_RS09525	203	252	264	491	673	276
OG1RF_RS09530	165	205	286	455	657	292
OG1RF_RS09535	339	270	462	358	446	330
OG1RF_RS09540	280	274	337	297	358	268
OG1RF_RS09545	132	144	155	103	148	111
OG1RF_RS09550	26	29	28	20	35	9
OG1RF_RS09555	12	4	16	5	11	4
OG1RF_RS09560	8	9	6	11	13	5
OG1RF_RS09565	263	346	477	294	493	353
OG1RF_RS09570	560	725	815	661	1011	435
OG1RF_RS09575	38	63	116	37	48	21
OG1RF_RS09580	34	36	52	20	38	14
OG1RF_RS09585	51	52	103	25	50	37
OG1RF_RS09590	4627	5293	5382	5585	7880	4476
OG1RF_RS09595	162	225	347	280	384	243
OG1RF_RS09600	489	572	802	817	1160	903
OG1RF_RS09605	240	311	332	227	401	248
OG1RF_RS09610	73	97	65	53	81	34
OG1RF_RS09620	137	192	208	102	132	106
OG1RF_RS09630	390	439	544	385	449	360
OG1RF_RS09635	84	90	118	73	111	58
OG1RF_RS09640	120	127	191	124	161	123
OG1RF_RS09645	318	390	406	290	437	299
OG1RF_RS09650	166	271	270	224	305	197
OG1RF_RS09655	989	1189	1108	921	1227	909
OG1RF_RS09660	2961	3332	3398	3110	3922	2832
OG1RF_RS09665	730	889	807	740	976	679
OG1RF_RS09670	162	175	179	156	208	130
OG1RF_RS09675	383	384	431	410	585	376
OG1RF_RS09680	9197	11046	10325	15691	21570	12689
OG1RF_RS09685	513	582	623	596	794	605
OG1RF_RS09690	206	232	218	199	277	192
OG1RF_RS09695	178	206	163	183	268	135
OG1RF_RS09700	25	20	23	17	31	22
OG1RF_RS09705	0	4	4	3	9	4
OG1RF_RS09710	24	37	31	25	33	34
OG1RF_RS09715	1	0	0	0	0	1
OG1RF_RS09720	90	87	111	71	111	63
OG1RF_RS09725	544	738	843	651	1074	649
OG1RF_RS09730	1543	2103	1705	1688	2579	1455
OG1RF_RS09735	773	970	1025	1151	1477	1200
OG1RF_RS09740	179	220	225	234	352	249
OG1RF_RS09745	242	329	339	324	489	408
OG1RF_RS09750	309	364	395	351	522	328
OG1RF_RS09755	587	647	799	655	828	653
OG1RF_RS09760	588	699	795	631	806	713
OG1RF_RS09765	313	333	398	263	355	341
OG1RF_RS09770	186	257	259	196	278	200
OG1RF_RS09775	38	39	51	39	61	58
OG1RF_RS09780	63	68	95	52	109	85
OG1RF_RS09785	55	77	91	69	115	78
OG1RF_RS09790	617	744	748	885	1167	813
OG1RF_RS09795	487	510	607	661	914	626
OG1RF_RS09800	379	442	458	401	599	388
OG1RF_RS09805	199	285	189	214	288	192
OG1RF_RS09810	384	449	415	388	512	361
OG1RF_RS09820	342	402	437	445	615	372
OG1RF_RS09825	193	241	264	271	347	230
OG1RF_RS09830	915	1041	1019	1125	1601	944
OG1RF_RS09835	133	147	154	137	190	133
OG1RF_RS09840	125	128	152	107	156	124
OG1RF_RS09845	1202	1251	1638	1233	1605	1085
OG1RF_RS09850	536	597	564	523	636	411
OG1RF_RS09855	330	392	269	278	349	216
OG1RF_RS09860	13	12	23	15	28	16
OG1RF_RS09865	6	6	8	6	5	4
OG1RF_RS09875	56	40	67	79	111	105
OG1RF_RS09880	71	65	82	37	73	56
OG1RF_RS09885	1897	2244	2583	1855	2443	1591
OG1RF_RS09890	1528	1903	2307	2123	3037	1975
OG1RF_RS09895	630	690	644	824	1072	658
OG1RF_RS09900	413	511	496	533	846	483
OG1RF_RS09905	804	904	958	1030	1383	864
OG1RF_RS09910	455	506	531	562	733	427
OG1RF_RS09915	11904	10469	11929	3178	4045	2365
OG1RF_RS09920	329	328	369	306	422	276
OG1RF_RS09925	20	19	28	19	21	20
OG1RF_RS09930	5	3	9	2	1	4
OG1RF_RS09935	3	2	1	1	1	1
OG1RF_RS09940	0	1	0	0	0	0
OG1RF_RS09945	0	1	2	0	1	0
OG1RF_RS09950	7	3	3	0	6	1
OG1RF_RS09955	0	1	1	0	0	1
OG1RF_RS09960	1	3	6	4	3	3
OG1RF_RS09965	1	2	2	3	4	1
OG1RF_RS09970	2	6	2	3	6	9
OG1RF_RS09975	1	2	1	0	2	3
OG1RF_RS09980	25	20	18	15	14	11
OG1RF_RS09985	36	50	48	45	47	37
OG1RF_RS09990	16	24	17	24	27	9
OG1RF_RS09995	80	61	65	49	74	39
OG1RF_RS10000	0	1	0	1	2	2
OG1RF_RS10005	0	3	4	1	0	0
OG1RF_RS10010	1	3	5	3	5	0
OG1RF_RS10015	1	2	7	0	2	2
OG1RF_RS10020	0	1	2	0	0	1
OG1RF_RS10025	2	3	2	4	1	0
OG1RF_RS10030	11	12	8	7	9	10
OG1RF_RS10035	1	1	1	4	0	1
OG1RF_RS10040	234	271	236	223	324	237
OG1RF_RS10050	612	734	956	921	1256	870
OG1RF_RS10055	368	468	594	556	771	566
OG1RF_RS10060	1156	1203	1235	749	948	560
OG1RF_RS10065	529	571	576	299	395	256
OG1RF_RS10070	595	786	1063	480	727	458
OG1RF_RS10075	229	221	228	112	186	116
OG1RF_RS10080	736	785	947	404	612	369
OG1RF_RS10085	141	205	204	218	452	342
OG1RF_RS10090	150	203	157	188	331	248
OG1RF_RS10095	41	53	51	60	100	79
OG1RF_RS10100	59	64	61	70	64	49
OG1RF_RS10105	17	24	40	28	36	29
OG1RF_RS10110	16	16	37	13	13	9
OG1RF_RS10115	304	417	403	227	310	181
OG1RF_RS10120	1532	1618	2040	1096	1459	937
OG1RF_RS10125	464	476	630	437	592	424
OG1RF_RS10130	129	135	177	127	189	127
OG1RF_RS10135	219	224	271	274	429	232
OG1RF_RS10140	4662	5476	6205	6299	9430	5663
OG1RF_RS10145	147	176	161	209	330	195
OG1RF_RS10150	840	894	1142	1058	1476	1139
OG1RF_RS10155	1618	1846	2063	2001	2806	2303
OG1RF_RS10160	761	952	1078	975	1432	1193
OG1RF_RS10165	1601	1797	2088	1706	2434	1982
OG1RF_RS10170	305	336	417	360	508	364
OG1RF_RS10175	346	406	516	379	614	418
OG1RF_RS10180	295	331	397	274	448	302
OG1RF_RS10185	798	897	1051	851	1240	847
OG1RF_RS10190	167	159	141	114	164	101
OG1RF_RS10195	221	205	246	311	396	299
OG1RF_RS10200	879	866	1036	1305	1682	1338
OG1RF_RS10205	317	333	422	444	587	486
OG1RF_RS10210	2	3	3	6	4	1
OG1RF_RS10215	531	598	517	618	734	497
OG1RF_RS10220	104	100	146	76	128	120
OG1RF_RS10225	236	313	354	170	296	322
OG1RF_RS10230	161	202	226	238	361	241
OG1RF_RS10235	562	636	684	432	626	578
OG1RF_RS10240	1123	1162	1390	819	1040	992
OG1RF_RS10245	125	153	169	100	101	64
OG1RF_RS10250	30	28	41	9	18	31
OG1RF_RS10255	10	12	13	8	10	5
OG1RF_RS10260	9	5	9	4	6	5
OG1RF_RS10265	389	474	790	365	518	682
OG1RF_RS10270	109	118	187	91	104	142
OG1RF_RS10275	13	16	15	17	21	7
OG1RF_RS10280	266	223	244	207	250	160
OG1RF_RS10285	1133	1234	1492	2265	2984	3245
OG1RF_RS10290	742	686	779	530	769	596
OG1RF_RS10295	151	177	208	163	198	161
OG1RF_RS10300	973	746	846	1383	1280	1276
OG1RF_RS10305	837	548	747	987	912	881
OG1RF_RS10310	166	187	261	205	353	276
OG1RF_RS10315	390	477	621	524	747	861
OG1RF_RS10320	93	125	144	96	150	100
OG1RF_RS10325	205	402	266	211	330	126
OG1RF_RS10330	146	287	178	145	236	111
OG1RF_RS10335	1071	1055	1114	821	1086	606
OG1RF_RS10340	223	439	424	272	644	276
OG1RF_RS10345	198	380	298	270	453	251
OG1RF_RS10350	167	261	227	206	347	173
OG1RF_RS10355	181	332	284	239	391	208
OG1RF_RS10360	115	157	137	114	187	90
OG1RF_RS10365	290	413	428	339	495	408
OG1RF_RS10370	253	310	402	270	406	362
OG1RF_RS10375	130	163	195	143	196	171
OG1RF_RS10380	157	178	201	181	240	188
OG1RF_RS10385	970	1311	1256	1130	1538	980
OG1RF_RS10390	1078	1201	1297	728	980	614
OG1RF_RS10395	366	443	417	448	618	463
OG1RF_RS10400	1102	1276	1236	1456	1906	1177
OG1RF_RS10405	242	308	359	323	460	309
OG1RF_RS10410	409	405	497	502	728	503
OG1RF_RS10415	194	252	283	310	475	282
OG1RF_RS10420	263	312	444	294	387	284
OG1RF_RS10425	961	1006	1135	1068	1478	1162
OG1RF_RS10430	307	349	404	321	416	358
OG1RF_RS10435	212	264	329	263	322	232
OG1RF_RS10440	222	282	304	223	311	292
OG1RF_RS10445	205	213	312	468	604	751
[truncated: 585 more rows]
